# Supplementary material for: Driving force of value reversal in Chinese overleveraged firms: The mechanism and path of private placement
Source: PLoS One. 2024 May 13;19(5):e0303544. doi: 10.1371/journal.pone.0303544 (PMC11090314; doi:10.1371/journal.pone.0303544)
Supplement: S1 Data — (XLS) [file pone.0303544.s001.xls]

## Sheet: relevant data
Code	ShortName	Year	Treat	Lev	Ind_Levb	Soe	ROA	Growth	Fata	Frist	Cash	Liquidity	Evar	Levb	Exlevb_dum	Size	Ind	Exlevb_ratio
2	万科A	2010	0	0.746861	0.66525	1	0.040993	0.567036	0.0056557	0.147255	0.175373	1.58519	0.0522			26.0969	K
2	万科A	2011	0	0.770997	0.664598	1	0.03916	0.37364	0.00538763	0.147255	0.115593	1.40813	0.0583	0.838484	0	26.4143	K	-0.0674865
2	万科A	2012	0	0.783163	0.674458	1	0.041348	0.278835	0.0042562	0.14725	0.138045	1.39618	0.069	0.85744	0	26.6603	K	-0.0742766
2	万科A	2013	0	0.77997	0.681233	1	0.038183	0.265056	0.00444437	0.14699	0.0925812	1.34393	0.0602	0.877563	0	26.8954	K	-0.0975932
2	万科A	2014	0	0.772046	0.691171	1	0.037937	0.060941	0.00454035	0.149082	0.123356	1.34471	0.0771	0.896242	0	26.9546	K	-0.124196
2	万科A	2015	0	0.777015	0.705246	1	0.04245	0.20237	0.00804436	0.152264	0.0869962	1.30225	0.0779	0.905515	0	27.1388	K	-0.1285
2	万科A	2016	0	0.805367	0.689606	1	0.034129	0.358875	0.00819911	0.152436	0.104773	1.24362	0.0617	0.924069	0	27.4455	K	-0.118702
2	万科A	2017	0	0.839813	0.692405	1	0.031929	0.402893	0.00609158	0.293755	0.149416	1.20086	0.0722	0.934651	0	27.784	K	-0.0948375
2	万科A	2018	0	0.845856	0.682417	1	0.032234	0.311695	0.00754544	0.293755	0.123263	1.15434	0.0319	0.944122	0	28.0554	K	-0.0982659
2	万科A	2019	0	0.84359	0.695553	1	0.031869	0.131724	0.00716783	0.28692	0.0960702	1.13074	0.0072	0.954558	0	28.1791	K	-0.110968
2	万科A	2020	0	0.812835	0.716347	1	0.031724	0.080493	0.00672881	0.279126	0.104447	1.17449	0.0045	0.970384	0	28.2565	K	-0.157549
4	国华网安	2010	0	0.298574	0.301963	0	0.109659	-0.200825	0.13227	0.260961	0.244727	1.83565	0.1226			19.0316	I
4	国华网安	2011	0	0.294935	0.277224	0	0.04683	0.065616	0.186543	0.260961	0.291015	1.92192	0.0228	0.187187	1	19.0952	I	0.107748
4	国华网安	2012	0	0.232528	0.259587	0	0.040506	-0.017287	0.241166	0.260961	0.291474	3.02058	0.0002	0.190884	1	19.0778	I	0.0416442
4	国华网安	2013	0	0.403239	0.312771	0	0.023938	0.255236	0.16966	0.260961	0.233199	2.32833	-0.0189	0.184331	1	19.3051	I	0.218908
4	国华网安	2014	0	0.534754	0.317739	0	0.046189	0.396984	0.111804	0.260961	0.11807	1.75933	-0.0391	0.22716	1	19.6394	I	0.307594
4	国华网安	2015	0	0.590402	0.306566	0	0.0172	0.178522	0.094771	0.284182	0.129221	1.59611	-0.0218	0.242317	1	19.8037	I	0.348085
4	国华网安	2016	0	0.203456	0.299885	0	0.17753	-0.438848	0.149588	0.284182	0.452044	3.65746	0.1608	0.247227	0	19.2259	I	-0.0437707
4	国华网安	2017	0	0.315247	0.297485	0	0.021917	0.20172	0.11613	0.284327	0.393592	2.06899	-0.0275	0.1852	1	19.4096	I	0.130047
4	国华网安	2018	0	0.477966	0.341295	0	-0.061543	0.306249	0.00281982	0.284327	0.13954	1.80524	-0.1845	0.218909	1	19.6768	I	0.259057
4	国华网安	2019	1	0.060243	0.334016	0	-0.002412	3.25565	0.00149203	0.284327	0.0989258	5.6213	-0.0595	0.267042	0	21.1251	I	-0.206799
4	国华网安	2020	0	0.068264	0.315989	0	0.039647	0.046218	0.00127412	0.144662	0.115235	5.19559	-0.0119	0.339498	0	21.1702	I	-0.271234
6	深振业A	2010	0	0.701421	0.66525	1	0.057942	0.178255	0.000867145	0.19932	0.194267	2.03483	0.0492			22.8713	K
6	深振业A	2011	0	0.652855	0.664598	1	0.052165	-0.028749	0.000836729	0.19932	0.080812	1.39267	0.0264	0.637049	1	22.8422	K	0.0158056
6	深振业A	2012	0	0.620165	0.674458	1	0.067381	0.122742	0.000576978	0.19932	0.196005	1.70772	0.0737	0.635894	0	22.9579	K	-0.0157295
6	深振业A	2013	0	0.579972	0.681233	1	0.070024	0.066863	0.000541425	0.203114	0.20576	2.50162	0.0779	0.646053	0	23.0227	K	-0.0660814
6	深振业A	2014	0	0.64142	0.691171	1	0.043601	0.179076	0.000356184	0.219283	0.115935	1.75296	0.0392	0.65314	0	23.1874	K	-0.0117204
6	深振业A	2015	0	0.646151	0.705246	1	0.034541	0.080853	0.000265633	0.219283	0.140017	2.45883	0.0208	0.671912	0	23.2651	K	-0.0257608
6	深振业A	2016	0	0.610499	0.689606	1	0.061037	0.036752	0.000215733	0.219283	0.220806	2.43324	0.0505	0.686415	0	23.3012	K	-0.0759159
6	深振业A	2017	0	0.565648	0.692405	1	0.062442	-0.002312	0.000222885	0.219283	0.230148	1.66517	0.0508	0.674845	0	23.2989	K	-0.109197
6	深振业A	2018	0	0.528236	0.682417	1	0.068194	0.030198	0.000493305	0.219283	0.269618	1.91797	0.0518	0.676119	0	23.3287	K	-0.147883
6	深振业A	2019	0	0.544612	0.695553	1	0.053544	0.163156	0.000834811	0.219283	0.192896	2.42067	0.0389	0.671052	0	23.4798	K	-0.12644
6	深振业A	2020	0	0.492185	0.716347	1	0.058497	-0.019724	0.00285596	0.219283	0.126193	2.83207	0.0301	0.690385	0	23.4599	K	-0.1982
8	神州高铁	2010	0	0.045319	0.425013	0	0.011407	-0.018584	0.0226429	0.231476	0.557497	12.7799	-0.043			18.1714	C
8	神州高铁	2011	0	0.043705	0.388802	0	-0.006984	-0.008926	0.0195983	0.231476	0.45694	13.6174	-0.0623	0.219852	0	18.1624	C	-0.176147
8	神州高铁	2012	1	0.118931	0.390952	0	0.063746	6.94739	0.594686	0.627115	0.176241	2.20058	0.019	0.200863	0	20.2352	C	-0.0819315
8	神州高铁	2013	0	0.100605	0.401088	0	0.036318	0.020847	0.536794	0.627115	0.233636	3.312	-0.0139	0.319126	0	20.2559	C	-0.218521
8	神州高铁	2014	0	0.112276	0.395939	0	0.011522	0.075647	0.455509	0.514804	0.27104	3.13023	-0.0426	0.326955	0	20.3288	C	-0.214679
8	神州高铁	2015	1	0.189809	0.38065	0	0.052909	4.32523	0.119261	0.282176	0.12544	2.61747	0.0334	0.336926	0	22.0012	C	-0.147117
8	神州高铁	2016	1	0.246583	0.36451	1	0.064758	1.28249	0.0223164	0.124596	0.136378	2.24524	0.0441	0.418616	0	22.8265	C	-0.172033
8	神州高铁	2017	0	0.326949	0.358456	1	0.08331	0.303401	0.0229524	0.124187	0.0944238	1.89028	0.0684	0.463991	0	23.0915	C	-0.137042
8	神州高铁	2018	0	0.29251	0.386962	1	0.032666	-0.019849	0.0294123	0.2	0.117338	2.03244	-0.0084	0.473245	0	23.0714	C	-0.180735
8	神州高铁	2019	0	0.370962	0.384474	1	0.037977	0.150786	0.0368488	0.22923	0.108028	1.6132	0.003	0.491099	0	23.2119	C	-0.120137
8	神州高铁	2020	0	0.480167	0.376967	1	-0.069531	0.065072	0.0351186	0.256192	0.0606845	1.34724	-0.1298	0.495045	0	23.2749	C	-0.0148779
9	中国宝安	2010	0	0.62953	0.439121	0	0.044051	0.336262	0.0858064	0.084367	0.163861	2.04011	0.0214			23.0283	S
9	中国宝安	2011	0	0.650402	0.46622	0	0.03228	0.175665	0.0838462	0.119568	0.101363	1.83717	0.0032	0.531705	1	23.1901	S	0.118697
9	中国宝安	2012	0	0.643669	0.404433	0	0.023331	0.117575	0.0889448	0.123429	0.161472	1.45045	-0.0031	0.556099	1	23.3013	S	0.0875699
9	中国宝安	2013	0	0.628798	0.373986	0	0.03263	0.033442	0.116107	0.123429	0.118288	1.30167	0.0044	0.527845	1	23.3342	S	0.100953
9	中国宝安	2014	0	0.628934	0.355558	0	0.032091	0.081818	0.112365	0.123429	0.135044	1.64976	0.003	0.512175	1	23.4128	S	0.116759
9	中国宝安	2015	1	0.638202	0.388259	0	0.053324	0.230107	0.12435	0.119113	0.212144	1.5208	0.0357	0.505852	1	23.6199	S	0.13235
9	中国宝安	2016	0	0.623791	0.347467	0	0.0194	0.193718	0.138208	0.119113	0.0910113	1.41374	-0.0157	0.535189	1	23.797	S	0.0886018
9	中国宝安	2017	0	0.633121	0.366279	0	0.011924	0.253737	0.137033	0.119113	0.145236	1.64165	-0.0233	0.528483	1	24.0231	S	0.104638
9	中国宝安	2018	0	0.649896	0.497967	0	0.022281	0.101084	0.140172	0.119113	0.157818	1.56606	-0.0083	0.554339	1	24.1194	S	0.0955574
9	中国宝安	2019	0	0.645559	0.531561	1	0.023564	0.012061	0.154364	0.119113	0.181826	1.60016	-0.0054	0.636271	1	24.1314	S	0.0092877
9	中国宝安	2020	0	0.584217	0.493387	0	0.033519	0.054512	0.144388	0.099727	0.211555	1.83201	0.0026	0.657586	0	24.1845	S	-0.0733693
10	美丽生态	2010	0	0.59742	0.667832	0	0.018061	-0.084767	0.143702	0.240741	0.0895425	1.34325	-0.017			19.173	E
10	美丽生态	2011	0	0.60644	0.697905	0	0.035149	0.122791	0.164117	0.240741	0.0425523	1.25006	-0.0079	0.429725	1	19.2889	E	0.176715
10	美丽生态	2012	0	0.602239	0.683978	0	0.014986	0.006388	0.149445	0.240741	0.0604718	1.28994	-0.0294	0.452942	1	19.2952	E	0.149297
10	美丽生态	2013	0	0.358152	0.683987	0	0.003708	3.28639	0.0424896	0.299896	0.449396	2.62331	-0.057	0.447508	0	20.7507	E	-0.0893555
10	美丽生态	2014	0	0.314128	0.689507	0	-0.093654	-0.217526	0.0598226	0.299896	0.482998	3.5229	-0.1726	0.523946	0	20.5054	E	-0.209818
10	美丽生态	2015	1	0.579577	0.647395	0	0.003869	5.41888	0.0110846	0.215111	0.24488	1.52898	-0.043	0.53025	1	22.3646	E	0.0493269
10	美丽生态	2016	0	0.544721	0.650365	0	0.008022	-0.059838	0.0143739	0.215111	0.114799	1.39522	-0.0278	0.604599	0	22.3029	E	-0.0598778
10	美丽生态	2017	0	0.620116	0.62446	0	-0.33815	-0.360196	0.0202226	0.215111	0.131525	1.54261	-0.4097	0.602173	1	21.8563	E	0.0179431
10	美丽生态	2018	0	0.819505	0.659161	0	-0.221953	0.054144	0.0217	0.135078	0.0264799	1.00428	-0.5238	0.619352	1	21.9091	E	0.200153
10	美丽生态	2019	0	0.824373	0.681729	0	0.029389	0.31112	0.0102739	0.145655	0.0207827	1.01334	0.1667	0.630542	1	22.1799	E	0.193831
10	美丽生态	2020	0	0.769527	0.689917	0	0.021558	-0.174741	0.00644425	0.145655	0.0188029	1.04717	0.0961	0.615631	1	21.9879	E	0.153896
11	深物业A	2010	0	0.699635	0.66525	1	0.060069	0.027823	0.0268126	0.542231	0.183442	1.31451	0.0597			21.7925	K
11	深物业A	2011	0	0.676791	0.664598	1	0.073569	0.20126	0.0185768	0.543148	0.132522	1.26244	0.0967	0.542915	1	21.9759	K	0.133876
11	深物业A	2012	0	0.619304	0.674458	1	0.094875	0.128899	0.0199512	0.54328	0.201919	1.39999	0.1243	0.550578	1	22.0972	K	0.0687258
11	深物业A	2013	0	0.534334	0.681233	1	0.077671	-0.019605	0.0194413	0.543301	0.252287	1.7333	0.0787	0.560132	0	22.0774	K	-0.0257984
11	深物业A	2014	0	0.465632	0.691171	1	0.107512	0.002591	0.0164987	0.543301	0.208319	2.13654	0.1133	0.565829	0	22.0799	K	-0.100197
11	深物业A	2015	0	0.520347	0.705246	1	0.035806	0.127849	0.0196197	0.543301	0.215934	1.83314	-0.0438	0.566569	0	22.2003	K	-0.0462216
11	深物业A	2016	0	0.637636	0.689606	1	0.053327	0.519341	0.0111103	0.543301	0.43126	1.37079	0.0849	0.5945	1	22.6185	K	0.0431359
11	深物业A	2017	0	0.458117	0.692405	1	0.115506	-0.189504	0.00544133	0.543301	0.459276	1.86483	0.17	0.606795	0	22.4084	K	-0.148678
11	深物业A	2018	0	0.425931	0.682417	1	0.101828	0.079148	0.00560334	0.638242	0.582322	1.94315	0.1299	0.584872	0	22.4846	K	-0.158941
11	深物业A	2019	0	0.696768	0.695553	1	0.068891	0.850879	0.00868488	0.638242	0.30614	1.81868	0.1282	0.577342	1	23.1003	K	0.119426
11	深物业A	2020	0	0.690259	0.716347	1	0.05991	0.133197	0.00952163	0.569571	0.344568	2.24126	0.0702	0.627847	1	23.2253	K	0.0624123
12	南玻A	2010	0	0.457945	0.425013	1	0.128068	0.142602	0.708193	0.036919	0.063152	0.73944	0.1244			23.2466	C
12	南玻A	2011	0	0.521906	0.388802	1	0.087526	0.22549	0.617201	0.036211	0.0429437	0.649313	0.079	0.570031	0	23.4499	C	-0.0481246
12	南玻A	2012	0	0.493004	0.390952	1	0.025796	-0.061878	0.656986	0.03622	0.0330934	0.424369	-0.0116	0.561453	0	23.386	C	-0.0684489
12	南玻A	2013	0	0.442868	0.401088	1	0.107516	0.051832	0.529213	0.03622	0.0185473	0.592974	0.1032	0.572167	0	23.4366	C	-0.129299
12	南玻A	2014	0	0.442985	0.395939	1	0.055877	0.01363	0.644522	0.03622	0.0103464	0.265377	0.0307	0.558343	0	23.4501	C	-0.115358
12	南玻A	2015	0	0.511696	0.38065	0	0.034983	0.02439	0.651438	0.110803	0.0369693	0.447401	0.0003	0.572967	0	23.4742	C	-0.0612715
12	南玻A	2016	0	0.525907	0.36451	0	0.046902	0.095141	0.668227	0.154479	0.0342223	0.380342	0.0186	0.562716	0	23.5651	C	-0.0368095
12	南玻A	2017	0	0.55057	0.358456	0	0.042418	0.139279	0.590774	0.148415	0.126061	0.661976	0.0217	0.553865	0	23.6955	C	-0.00329508
12	南玻A	2018	0	0.505634	0.386962	0	0.024705	-0.021539	0.519552	0.148078	0.116481	0.795466	0.0021	0.554003	0	23.6737	C	-0.0483692
12	南玻A	2019	0	0.457957	0.384474	0	0.03079	-0.047765	0.537493	0.150051	0.109167	0.741464	0.0072	0.567572	0	23.6248	C	-0.109615
12	南玻A	2020	0	0.406367	0.376967	0	0.045404	-0.017489	0.511418	0.151883	0.118873	1.21491	0.0216	0.563211	0	23.6071	C	-0.156844
14	沙河股份	2010	0	0.647874	0.66525	1	0.048823	-0.087361	0.0192048	0.320227	0.184528	1.92077	0.0304			21.1868	K
14	沙河股份	2011	0	0.663812	0.664598	1	0.035961	0.130557	0.0159309	0.320227	0.127173	2.5092	0.0077	0.527932	1	21.3096	K	0.13588
14	沙河股份	2012	0	0.686526	0.674458	1	0.016419	0.124182	0.0132673	0.320227	0.139331	1.47708	-0.0177	0.536868	1	21.4266	K	0.149658
14	沙河股份	2013	0	0.649425	0.681233	1	0.018602	-0.063245	0.014854	0.320227	0.11294	2.59124	-0.003	0.552844	1	21.3613	K	0.096581
14	沙河股份	2014	0	0.676601	0.691171	1	0.028069	0.181759	0.0100842	0.320227	0.0981576	2.63839	0.0176	0.552661	1	21.5283	K	0.12394
14	沙河股份	2015	0	0.643892	0.705246	1	0.024607	-0.029605	0.00947291	0.320227	0.0485487	2.74175	-0.0067	0.566602	1	21.4982	K	0.0772904
14	沙河股份	2016	0	0.575952	0.689606	1	0.015537	-0.136696	0.0106344	0.328717	0.130119	2.26458	-0.0237	0.573648	1	21.3512	K	0.00230355
14	沙河股份	2017	0	0.476437	0.692405	1	0.00719	-0.184403	0.0117288	0.340167	0.0929753	2.12427	-0.0482	0.556461	0	21.1474	K	-0.0800236
14	沙河股份	2018	0	0.504366	0.682417	1	0.080596	0.254517	0.00805614	0.340167	0.0942286	1.9905	-0.0443	0.546347	0	21.3742	K	-0.041981
14	沙河股份	2019	0	0.515342	0.695553	1	0.016291	0.028748	0.00717518	0.340167	0.0778961	1.89715	-0.0309	0.541323	0	21.4025	K	-0.0259811
14	沙河股份	2020	0	0.608096	0.716347	1	0.003753	0.233893	0.0104487	0.340167	0.193105	1.68997	-0.0428	0.561644	1	21.6127	K	0.046452
16	深康佳A	2010	0	0.743477	0.425013	1	0.006145	0.213649	0.0903855	0.19	0.228605	1.22167	-0.0414			23.5246	C
16	深康佳A	2011	0	0.749408	0.388802	1	0.00143	0.026693	0.105241	0.19	0.159814	1.17333	-0.0519	0.550417	1	23.551	C	0.198991
16	深康佳A	2012	0	0.743593	0.390952	1	0.002743	-0.02032	0.11398	0.19	0.104387	1.13153	-0.0478	0.532475	1	23.5304	C	0.211118
16	深康佳A	2013	0	0.728132	0.401088	1	0.003801	-0.049486	0.121227	0.19	0.117113	1.10712	-0.0574	0.5329	1	23.4797	C	0.195232
16	深康佳A	2014	0	0.743884	0.395939	1	0.003607	0.065811	0.106303	0.217508	0.101502	1.13721	-0.0576	0.536162	1	23.5434	C	0.207722
16	深康佳A	2015	0	0.784184	0.38065	1	-0.089531	-0.15072	0.123751	0.217508	0.119748	0.966471	-0.194	0.533461	1	23.38	C	0.250723
16	深康佳A	2016	0	0.807546	0.36451	1	0.005346	0.210012	0.0912816	0.217508	0.151806	0.98231	-0.0507	0.531694	1	23.5707	C	0.275852
16	深康佳A	2017	0	0.652011	0.358456	1	0.215921	0.366269	0.0673708	0.217508	0.136342	1.25679	0.3646	0.515207	1	23.8828	C	0.136804
16	深康佳A	2018	0	0.713465	0.386962	1	0.02027	0.40012	0.0730702	0.217508	0.131822	0.963285	-0.0098	0.492888	1	24.2193	C	0.220577
16	深康佳A	2019	0	0.766908	0.384474	1	0.007865	0.291098	0.0601418	0.217508	0.154962	1.14797	-0.0145	0.56356	1	24.4748	C	0.203348
16	深康佳A	2020	0	0.78505	0.376967	1	0.010828	0.171163	0.0637306	0.217508	0.1089	0.93178	-0.0089	0.578626	1	24.6328	C	0.206424
17	深中华A	2014	0	0.737887	0.395939	0	0.112314	-0.66016	0.0150314	0.115188	0.585824	1.21562	-0.5486			17.7569	C
17	深中华A	2015	0	0.708077	0.38065	0	-0.002309	-0.109159	0.0219735	0.115188	0.583226	1.26258	-0.2978	0.170609	1	17.6413	C	0.537468
17	深中华A	2016	0	0.680489	0.36451	0	0.071949	0.179188	0.068942	0.115188	0.444002	1.25799	-0.0175	0.174625	1	17.8061	C	0.505864
17	深中华A	2017	0	0.743597	0.358456	0	0.021468	0.359998	0.0535769	0.115188	0.380447	1.21059	-0.1597	0.165656	1	18.1136	C	0.577941
17	深中华A	2018	0	0.768163	0.386962	0	-0.025675	-0.004309	0.0478245	0.115188	0.252432	1.18718	-0.3539	0.18804	1	18.1093	C	0.580123
17	深中华A	2019	0	0.817616	0.384474	0	-0.124557	-0.143486	0.0668143	0.115188	0.096828	1.09854	-0.9352	0.212211	1	17.9544	C	0.605405
17	深中华A	2020	0	0.720498	0.376967	0	0.047695	0.462418	0.0413344	0.115188	0.21678	1.31251	-0.0753	0.219589	1	18.3345	C	0.500909
19	深粮控股	2010	0	0.433623	0.607607	1	0.013646	0.056327	0.234819	0.263271	0.0919408	0.920919	-0.039			20.3054	F
19	深粮控股	2011	1	0.162047	0.592475	1	0.009081	0.612778	0.142008	0.190893	0.411824	3.73975	-0.0527	0.467237	0	20.7834	F	-0.30519
19	深粮控股	2012	0	0.177289	0.567792	1	0.060559	0.151634	0.130842	0.190893	0.305334	3.53008	0.0269	0.48778	0	20.9246	F	-0.310491
19	深粮控股	2013	0	0.243113	0.59404	1	0.033827	0.092923	0.230594	0.190893	0.193193	2.31822	-0.0203	0.472155	0	21.0134	F	-0.229042
19	深粮控股	2014	0	0.139418	0.562894	1	0.012235	-0.136182	0.344238	0.190893	0.231548	3.70657	-0.0434	0.5045	0	20.867	F	-0.365082
19	深粮控股	2015	0	0.09743	0.547384	1	-0.040511	-0.081546	0.337984	0.190893	0.139575	5.02588	-0.1036	0.488966	0	20.782	F	-0.391536
19	深粮控股	2016	0	0.109292	0.534006	1	0.076489	0.111353	0.282564	0.190893	0.304243	5.27466	0.0193	0.48324	0	20.8875	F	-0.373948
19	深粮控股	2017	0	0.100181	0.538921	1	-0.057225	-0.091772	0.293111	0.190893	0.23913	5.66892	-0.1148	0.457912	0	20.7913	F	-0.357731
19	深粮控股	2018	1	0.329474	0.560462	1	0.049599	5.04357	0.153524	0.63793	0.0976415	2.88898	0.0165	0.478506	0	22.5903	F	-0.149032
19	深粮控股	2019	0	0.31758	0.568131	1	0.056755	0.047321	0.139488	0.63793	0.0228713	3.4387	0.0243	0.53099	0	22.6365	F	-0.21341
19	深粮控股	2020	0	0.34396	0.542234	1	0.05524	0.078865	0.153596	0.63793	0.0260616	2.68835	0.0281	0.53609	0	22.7124	F	-0.19213
20	深华发A	2010	0	0.632778	0.425013	0	0.012643	-0.040812	0.281892	0.411391	0.156616	1.66088	-0.0151			20.4029	C
20	深华发A	2011	0	0.58566	0.388802	0	0.015522	-0.079225	0.310555	0.411391	0.211594	1.76465	-0.0095	0.35549	1	20.3204	C	0.23017
20	深华发A	2012	0	0.588963	0.390952	0	0.004756	0.019838	0.297432	0.411391	0.165533	1.62546	-0.0217	0.330691	1	20.34	C	0.258272
20	深华发A	2013	0	0.62581	0.401088	0	-0.008911	0.072917	0.267372	0.411391	0.07418	1.50731	-0.044	0.334049	1	20.4104	C	0.291761
20	深华发A	2014	0	0.758028	0.395939	0	0.006612	0.589859	0.160344	0.411391	0.0247857	3.02638	-0.0132	0.344472	1	20.874	C	0.413556
20	深华发A	2015	0	0.72819	0.38065	0	-0.003637	-0.006666	0.0957649	0.411391	0.573265	3.38561	-0.0216	0.359122	1	20.8674	C	0.369068
20	深华发A	2016	0	0.494528	0.36451	0	0.008629	-0.452397	0.128929	0.411391	0.147567	1.12753	-0.0439	0.346922	1	20.2652	C	0.147606
20	深华发A	2017	0	0.490804	0.358456	0	0.001547	-0.004289	0.13278	0.411391	0.109267	1.12646	-0.0411	0.301503	1	20.2609	C	0.189301
20	深华发A	2018	0	0.475007	0.386962	0	0.00534	-0.020123	0.304792	0.412066	0.0552728	1.09279	-0.0328	0.299147	1	20.2405	C	0.17586
20	深华发A	2019	0	0.463615	0.384474	0	0.00889	-0.004742	0.322764	0.421279	0.0620282	1.51273	-0.0264	0.326081	1	20.2358	C	0.137534
20	深华发A	2020	0	0.464384	0.376967	0	0.01088	0.02217	0.308397	0.421279	0.097117	1.49217	-0.0254	0.324153	1	20.2577	C	0.140231
21	深科技	2010	0	0.328237	0.425013	1	0.053452	0.228109	0.200577	0.496362	0.266952	1.90004	0.0209			22.6204	C
21	深科技	2011	0	0.582013	0.388802	1	0.021297	0.550543	0.143165	0.496362	0.476587	1.26663	-0.0202	0.468261	1	23.059	C	0.113752
21	深科技	2012	0	0.59178	0.390952	1	0.00083	-0.015033	0.123528	0.496362	0.486501	1.24513	-0.0489	0.47466	1	23.0438	C	0.11712
21	深科技	2013	1	0.638573	0.401088	1	0.011574	0.348204	0.0892309	0.445088	0.585319	1.25557	-0.0319	0.477124	1	23.3426	C	0.161449
21	深科技	2014	0	0.649905	0.395939	1	0.011111	0.052735	0.0968815	0.445088	0.568237	1.23832	-0.0366	0.501418	1	23.394	C	0.148487
21	深科技	2015	0	0.636919	0.38065	1	0.012601	-0.007813	0.147513	0.445088	0.531886	1.16549	-0.0398	0.502078	1	23.3861	C	0.134841
21	深科技	2016	0	0.547908	0.36451	1	0.019095	-0.182747	0.216667	0.445088	0.293175	1.16735	-0.0309	0.495878	1	23.1843	C	0.0520299
21	深科技	2017	0	0.642835	0.358456	1	0.034573	0.416656	0.146887	0.445088	0.409967	1.07806	0.0054	0.477984	1	23.5326	C	0.164851
21	深科技	2018	0	0.576803	0.386962	1	0.035343	-0.036306	0.16049	0.445088	0.362746	1.11946	-0.0027	0.487794	1	23.4957	C	0.089009
21	深科技	2019	0	0.615132	0.384474	1	0.023945	0.153564	0.147366	0.435088	0.260347	1.07772	-0.0118	0.503215	1	23.6385	C	0.111917
21	深科技	2020	0	0.629761	0.376967	1	0.044054	0.172395	0.154899	0.366053	0.346391	1.2359	0.0114	0.512237	1	23.7976	C	0.117524
23	深天地A	2010	0	0.661815	0.425013	0	0.013908	-0.127136	0.130937	0.313058	0.101674	1.02094	0.0026			20.6598	C
23	深天地A	2011	0	0.684301	0.388802	0	0.008322	0.165207	0.110524	0.314355	0.179139	1.15355	-0.005	0.368973	1	20.8127	C	0.315328
23	深天地A	2012	0	0.665814	0.390952	0	0.004209	0.114737	0.100228	0.2999	0.211608	1.39495	-0.0819	0.356186	1	20.9213	C	0.309628
23	深天地A	2013	0	0.691395	0.401088	0	0.008791	0.103252	0.0912143	0.30129	0.150474	1.27883	-0.0223	0.365251	1	21.0196	C	0.326144
23	深天地A	2014	0	0.711966	0.395939	0	0.010221	0.095983	0.0834965	0.30129	0.121376	1.26779	-0.0154	0.375592	1	21.1112	C	0.336374
23	深天地A	2015	0	0.714821	0.38065	0	0.017009	0.062323	0.0756032	0.151345	0.110752	1.264	-0.0002	0.37727	1	21.1717	C	0.337551
23	深天地A	2016	0	0.699066	0.36451	0	0.010455	-0.033145	0.0594836	0.151345	0.146335	1.37899	-0.0204	0.383665	1	21.138	C	0.315401
23	深天地A	2017	0	0.754666	0.358456	0	0.0147	0.289078	0.0708047	0.151345	0.217789	1.18542	-0.0236	0.372106	1	21.3919	C	0.38256
23	深天地A	2018	0	0.781529	0.386962	0	0.015142	0.189009	0.0612637	0.151345	0.208276	1.14949	0.0066	0.383841	1	21.565	C	0.397688
23	深天地A	2019	0	0.767842	0.384474	0	0.029598	0.085719	0.0696193	0.273862	0.217504	1.10749	0.0409	0.410304	1	21.6473	C	0.357538
23	深天地A	2020	0	0.739688	0.376967	0	0.009605	-0.075939	0.0631956	0.273862	0.206047	1.14227	-0.0186	0.400871	1	21.5683	C	0.338817
25	特力A	2010	0	0.666757	0.607607	1	0.006542	-0.019512	0.289215	0.6622	0.11529	0.594465	-0.0312			20.2117	F
25	特力A	2011	0	0.647128	0.592475	1	0.002191	-0.04814	0.288436	0.6622	0.0979976	0.431111	-0.062	0.430725	1	20.1624	F	0.216403
25	特力A	2012	0	0.688234	0.567792	1	0.001507	0.130049	0.241989	0.6622	0.0855087	0.478083	-0.0615	0.419522	1	20.2846	F	0.268712
25	特力A	2013	0	0.709393	0.59404	1	0.004305	0.086968	0.213936	0.6622	0.0997132	0.514843	-0.0192	0.409159	1	20.368	F	0.300234
25	特力A	2014	0	0.749071	0.562894	1	0.010624	0.150252	0.177161	0.6622	0.0992722	0.416515	0.0026	0.427211	1	20.508	F	0.32186
25	特力A	2015	1	0.248214	0.547384	1	0.03657	0.449376	0.116871	0.510864	0.13621	1.36986	0.0326	0.413584	0	20.8791	F	-0.16537
25	特力A	2016	0	0.235883	0.534006	1	0.023228	0.017399	0.108685	0.490865	0.183766	1.38609	-0.0078	0.43169	0	20.8964	F	-0.195807
25	特力A	2017	0	0.28881	0.538921	1	0.046876	0.180247	0.0857233	0.490865	0.115294	1.31455	0.0412	0.428328	0	21.0621	F	-0.139518
25	特力A	2018	0	0.337101	0.560462	1	0.051945	0.181699	0.0679457	0.490865	0.102221	1.36891	0.0341	0.435543	0	21.2291	F	-0.0984421
25	特力A	2019	0	0.186276	0.568131	1	0.13295	-0.007546	0.0650875	0.490865	0.260576	2.27896	0.1193	0.456164	0	21.2215	F	-0.269888
25	特力A	2020	0	0.189527	0.542234	1	0.035298	0.038073	0.0697342	0.490865	0.139089	2.07154	-0.0102	0.446263	0	21.2588	F	-0.256736
26	飞亚达	2010	1	0.471559	0.607607	1	0.038587	0.598845	0.10332	0.414946	0.251773	1.97484	0.0071			21.6138	F
26	飞亚达	2011	0	0.518694	0.592475	1	0.054997	0.188479	0.056167	0.414946	0.0585775	1.5336	0.0261	0.518646	1	21.7865	F	4.77598e-05
26	飞亚达	2012	0	0.564416	0.567792	1	0.034766	0.148833	0.0955287	0.414946	0.0422095	1.36483	0.01	0.513988	1	21.9253	F	0.0504276
26	飞亚达	2013	0	0.56759	0.59404	1	0.036565	0.069719	0.0862362	0.414946	0.0302535	1.85161	0.0079	0.513945	1	21.9927	F	0.0536454
26	飞亚达	2014	0	0.552603	0.562894	1	0.039943	0.027841	0.0885052	0.414946	0.0318376	1.83085	0.0118	0.532519	1	22.0201	F	0.0200841
26	飞亚达	2015	1	0.457733	0.547384	1	0.028739	0.160996	0.0852385	0.414946	0.150462	2.17301	-0.0024	0.515375	0	22.1694	F	-0.0576417
26	飞亚达	2016	0	0.406989	0.534006	1	0.02756	-0.056932	0.152614	0.371463	0.10707	1.87429	-0.0155	0.516856	0	22.1108	F	-0.109867
26	飞亚达	2017	0	0.310582	0.538921	1	0.039839	-0.106147	0.146293	0.371463	0.0522804	2.36627	-0.0038	0.514277	0	21.9986	F	-0.203695
26	飞亚达	2018	0	0.286011	0.560462	1	0.05107	0.00556	0.118246	0.371463	0.0457895	2.40657	0.0105	0.507914	0	22.0041	F	-0.221903
26	飞亚达	2019	0	0.294179	0.568131	1	0.057409	0.04479	0.096784	0.36792	0.0841997	2.42357	0.0176	0.517083	0	22.0479	F	-0.222904
26	飞亚达	2020	0	0.303269	0.542234	1	0.073188	0.068544	0.087773	0.380706	0.0878533	2.44402	0.0383	0.521976	0	22.1142	F	-0.218707
27	深圳能源	2010	0	0.435322	0.613091	1	0.055588	-0.039004	0.477988	0.6374	0.075088	1.12152	0.0032			24.093	D
27	深圳能源	2011	0	0.462982	0.621109	1	0.03754	0.083905	0.452824	0.6374	0.0982933	1.05764	-0.0093	0.673945	0	24.1735	D	-0.210963
27	深圳能源	2012	0	0.457686	0.601631	1	0.035121	0.02698	0.41728	0.6374	0.100866	0.983918	-0.0154	0.684817	0	24.2002	D	-0.227131
27	深圳能源	2013	1	0.435835	0.607038	1	0.052005	0.031963	0.41204	0.478246	0.11234	0.854566	0.0079	0.672845	0	24.2316	D	-0.23701
27	深圳能源	2014	0	0.470503	0.573578	1	0.060771	0.151164	0.379115	0.478246	0.101967	0.868368	0.0344	0.68901	0	24.3724	D	-0.218507
27	深圳能源	2015	0	0.571741	0.541326	1	0.035436	0.510545	0.315423	0.478246	0.108661	0.88224	0.0131	0.67392	0	24.7849	D	-0.102179
27	深圳能源	2016	0	0.592068	0.53257	1	0.023112	0.04813	0.334792	0.478246	0.0780994	0.733534	-0.0046	0.679488	0	24.8319	D	-0.0874199
27	深圳能源	2017	0	0.679887	0.544455	1	0.010942	0.268948	0.393987	0.478246	0.0461854	0.718816	-0.0092	0.680593	0	25.0701	D	-0.000706193
27	深圳能源	2018	0	0.676944	0.575916	1	0.008421	0.101552	0.407192	0.478246	0.0369429	0.930431	-0.0136	0.708109	0	25.1668	D	-0.0311653
27	深圳能源	2019	0	0.650566	0.562833	1	0.019031	0.129748	0.371899	0.478246	0.0327141	0.587837	-0.0008	0.733827	0	25.2888	D	-0.0832614
27	深圳能源	2020	0	0.633063	0.575199	1	0.037414	0.186763	0.309359	0.439076	0.0575202	0.938107	0.0104	0.729154	0	25.46	D	-0.0960908
28	国药一致	2010	0	0.820599	0.607607	1	0.041895	0.205084	0.0780996	0.383342	0.112861	1.04105	0.098			22.5649	F
28	国药一致	2011	0	0.813874	0.592475	1	0.042764	0.215477	0.0782283	0.383342	0.124275	1.07372	0.0945	0.576226	1	22.76	F	0.237648
28	国药一致	2012	0	0.802164	0.567792	1	0.052032	0.212644	0.0742792	0.383342	0.102626	1.10289	0.1009	0.578867	1	22.9528	F	0.223297
28	国药一致	2013	0	0.790499	0.59404	1	0.048311	0.189553	0.0693388	0.383342	0.100703	1.11488	0.0888	0.57402	1	23.1264	F	0.216479
28	国药一致	2014	1	0.621854	0.562894	1	0.052213	0.160161	0.0581153	0.51	0.0676254	1.42982	0.0752	0.600209	1	23.275	F	0.0216454
28	国药一致	2015	0	0.578883	0.547384	1	0.059565	0.030354	0.0816602	0.51	0.118828	1.53015	0.0716	0.577897	1	23.3049	F	0.000985511
28	国药一致	2016	1	0.581754	0.534006	1	0.060146	0.612361	0.0228506	0.51	0.165157	1.45727	0.0761	0.570939	1	23.7826	F	0.0108153
28	国药一致	2017	0	0.55569	0.538921	1	0.05177	0.04837	0.0246921	0.560581	0.187599	1.51034	0.0564	0.587493	0	23.8298	F	-0.0318025
28	国药一致	2018	0	0.519335	0.560462	1	0.04661	0.294789	0.0210137	0.560581	0.27963	1.65982	0.0483	0.590227	0	24.0882	F	-0.0708918
28	国药一致	2019	0	0.541779	0.568131	1	0.044278	0.158668	0.0182753	0.560581	0.264981	1.59305	0.0374	0.619057	0	24.2354	F	-0.0772779
28	国药一致	2020	0	0.573461	0.542234	1	0.043473	0.1812	0.0215735	0.560581	0.151491	1.4445	0.0368	0.632623	0	24.402	F	-0.0591616
29	深深房A	2010	0	0.615344	0.66525	1	0.025087	0.005349	0.0190958	0.635475	0.112374	2.6622	0.0056			21.9409	K
29	深深房A	2011	0	0.567289	0.664598	1	0.031272	-0.042308	0.0188245	0.635475	0.103046	1.68863	-0.0084	0.548829	1	21.8976	K	0.01846
29	深深房A	2012	0	0.594074	0.674458	1	0.02878	0.147288	0.0170236	0.635475	0.13381	2.27408	-0.012	0.54478	1	22.035	K	0.0492939
29	深深房A	2013	0	0.588383	0.681233	1	0.054167	0.135297	0.0144043	0.635475	0.124641	2.16224	0.0448	0.559139	1	22.1619	K	0.0292438
29	深深房A	2014	0	0.535301	0.691171	1	0.068126	0.037959	0.012416	0.635475	0.155187	2.03624	0.0611	0.566251	0	22.1992	K	-0.0309497
29	深深房A	2015	0	0.472851	0.705246	1	0.072027	-0.044607	0.0124916	0.635475	0.281286	2.2599	0.0568	0.571838	0	22.1536	K	-0.0989865
29	深深房A	2016	0	0.335385	0.689606	1	0.082284	-0.09434	0.0120276	0.635475	0.33444	2.87261	0.0584	0.576746	0	22.0545	K	-0.241361
29	深深房A	2017	0	0.323178	0.692405	1	0.046355	0.053799	0.00950999	0.635475	0.302582	2.67571	0.0118	0.559797	0	22.1069	K	-0.236619
29	深深房A	2018	0	0.314014	0.682417	1	0.107155	0.169612	0.00727111	0.635475	0.439042	2.62097	0.1079	0.570524	0	22.2635	K	-0.25651
29	深深房A	2019	0	0.282032	0.695553	1	0.110231	0.052247	0.00621672	0.635475	0.511468	3.03633	0.1043	0.563539	0	22.3145	K	-0.281507
29	深深房A	2020	0	0.259237	0.716347	1	0.058734	0.00555	0.00567965	0.635475	0.544361	3.28	0.0161	0.573748	0	22.32	K	-0.314511
30	富奥股份	2012	0	1.06695	0.390952	0	-0.149922	-0.628134	0	0.225357	0.00680073	0.937249	-18.6742			17.0185	C
30	富奥股份	2013	1	0.402571	0.401088	1	0.083031	287.966	0.194332	0.243099	0.0434475	1.44907	0.0639	0.156977	1	22.6848	C	0.245594
30	富奥股份	2014	0	0.345046	0.395939	1	0.092477	0.02261	0.18929	0.243099	0.0775274	1.69315	0.0603	0.47534	0	22.7072	C	-0.130294
30	富奥股份	2015	0	0.343888	0.38065	1	0.064925	0.111986	0.219005	0.244122	0.114121	1.92705	0.0317	0.471685	0	22.8133	C	-0.127797
30	富奥股份	2016	0	0.3635	0.36451	1	0.074575	0.122148	0.190878	0.244122	0.130357	1.75166	0.0386	0.475705	0	22.9286	C	-0.112205
30	富奥股份	2017	0	0.389791	0.358456	1	0.079011	0.14233	0.17111	0.244122	0.143322	1.68676	0.0653	0.469488	0	23.0616	C	-0.0796967
30	富奥股份	2018	0	0.389844	0.386962	1	0.074787	0.127145	0.190678	0.244122	0.136092	1.57483	0.0581	0.471762	0	23.1813	C	-0.0819181
30	富奥股份	2019	0	0.423117	0.384474	1	0.068359	0.106014	0.181549	0.244122	0.108555	1.49758	0.0627	0.49785	0	23.2821	C	-0.0747331
30	富奥股份	2020	0	0.427812	0.376967	1	0.06282	0.119258	0.170371	0.244122	0.107826	1.52833	0.0502	0.502881	0	23.3948	C	-0.0750694
31	大悦城	2010	0	0.696077	0.66525	1	0.027491	0.518268	0.0123715	0.506505	0.123949	1.82117	0.002			23.7276	K
31	大悦城	2011	0	0.781679	0.664598	1	0.022469	0.616099	0.00523624	0.506505	0.121044	1.55074	0.0014	0.666763	1	24.2077	K	0.114916
31	大悦城	2012	0	0.782565	0.674458	1	0.019532	0.068583	0.0125447	0.506505	0.171154	1.55621	-0.0058	0.695534	1	24.274	K	0.0870314
31	大悦城	2013	0	0.779069	0.681233	1	0.022639	0.165453	0.0145638	0.506505	0.170557	1.50023	0.0003	0.706342	1	24.4271	K	0.0727271
31	大悦城	2014	0	0.769711	0.691171	1	0.019494	0.1406	0.0126822	0.506505	0.157425	1.71863	-0.0129	0.719139	1	24.5587	K	0.0505724
31	大悦城	2015	0	0.79961	0.705246	1	0.018098	0.194556	0.0102469	0.456663	0.168704	1.87039	-0.0154	0.733299	1	24.7364	K	0.0663115
31	大悦城	2016	0	0.815795	0.689606	1	0.021761	0.107649	0.0102569	0.456663	0.222314	1.64571	-0.0066	0.756822	1	24.8387	K	0.0589731
31	大悦城	2017	0	0.844959	0.692405	1	0.022902	0.236215	0.00750419	0.456663	0.135741	1.34687	0.0083	0.753107	1	25.0507	K	0.0918523
31	大悦城	2018	0	0.849079	0.682417	1	0.021984	0.203566	0.00601681	0.472702	0.131634	1.78255	0.0062	0.767095	1	25.236	K	0.0819843
31	大悦城	2019	1	0.767767	0.695553	1	0.020228	1.0092	0.0230586	0.538005	0.150656	1.5769	-0.007	0.770928	0	25.9337	K	-0.00316055
31	大悦城	2020	0	0.771622	0.716347	1	0.005617	0.091105	0.0202519	0.492763	0.158922	1.52367	-0.0354	0.816156	0	26.0209	K	-0.0445341
32	深桑达A	2010	0	0.461773	0.667832	1	0.032341	0.035586	0.0896431	0.420201	0.182977	1.63925	0.0027			21.1217	E
32	深桑达A	2011	0	0.447662	0.697905	1	0.028511	0.056913	0.0786766	0.420201	0.172337	1.39345	-0.0072	0.52428	0	21.177	E	-0.0766178
32	深桑达A	2012	0	0.380335	0.683978	1	0.105781	0.074825	0.0611151	0.420201	0.206264	1.80338	0.1158	0.545228	0	21.2492	E	-0.164893
32	深桑达A	2013	0	0.32395	0.683987	1	0.009998	-0.112648	0.0440467	0.420201	0.160479	2.03954	-0.047	0.526975	0	21.1297	E	-0.203025
32	深桑达A	2014	0	0.460739	0.689507	1	0.034649	0.842883	0.0417097	0.420201	0.213418	1.69125	-0.0058	0.534898	0	21.741	E	-0.074159
32	深桑达A	2015	1	0.290364	0.647395	1	0.023268	-0.231732	0.0418708	0.491785	0.3802	2.58095	-0.0453	0.57048	0	21.4774	E	-0.280116
32	深桑达A	2016	0	0.20752	0.650365	1	0.0234	-0.080124	0.0530868	0.491785	0.30836	3.60371	-0.0335	0.525321	0	21.3939	E	-0.317801
32	深桑达A	2017	0	0.186046	0.62446	1	0.00678	-0.014358	0.0437886	0.491785	0.401814	4.14845	-0.0535	0.522825	0	21.3794	E	-0.336779
32	深桑达A	2018	0	0.295935	0.659161	1	0.051905	0.117282	0.0357387	0.490418	0.436151	2.61789	0.008	0.508848	0	21.4903	E	-0.212913
32	深桑达A	2019	0	0.292026	0.681729	1	0.067363	0.087713	0.0369842	0.490418	0.398011	2.72313	0.0392	0.527863	0	21.5744	E	-0.235837
32	深桑达A	2020	0	0.300958	0.689917	1	0.073083	0.103963	0.0317094	0.490418	0.332348	2.38329	0.0464	0.543683	0	21.6733	E	-0.242725
34	神州数码	2011	0	0.589127	0.592475	0	0.079965	0.099168	0.177294	0.218751	0.246108	1.2419	0.0057			19.1512	F
34	神州数码	2012	0	0.538522	0.567792	0	0.020743	-0.067755	0.372728	0.218751	0.158248	1.17253	-0.0837	0.377762	1	19.0811	F	0.16076
34	神州数码	2013	0	0.719504	0.59404	0	0.044332	0.954054	0.14502	0.218751	0.155077	1.02673	0.0609	0.382737	1	19.751	F	0.336767
34	神州数码	2014	0	0.641221	0.562894	0	0.13315	0.220662	0.127215	0.218751	0.0632563	0.886393	0.3696	0.418469	1	19.9504	F	0.222752
34	神州数码	2015	0	0.582597	0.547384	0	0.047685	-0.029588	0.124532	0.218751	0.255233	1.31811	-0.0701	0.395711	1	19.9203	F	0.186886
34	神州数码	2016	1	0.844418	0.534006	0	0.023641	37.0287	0.012569	0.236638	0.0671036	1.22303	0.0601	0.399099	1	23.5587	F	0.445319
34	神州数码	2017	0	0.861665	0.538921	0	0.029794	0.42472	0.00780583	0.236638	0.0689679	0.972694	0.0164	0.604147	1	23.9126	F	0.257518
34	神州数码	2018	0	0.851975	0.560462	0	0.019858	0.070541	0.00655539	0.236638	0.0622716	0.998819	0.0085	0.626905	1	23.9808	F	0.22507
34	神州数码	2019	0	0.851301	0.568131	0	0.023849	0.132207	0.00516721	0.236638	0.135959	1.03752	0.0105	0.645306	1	24.105	F	0.205995
34	神州数码	2020	0	0.846763	0.542234	0	0.020336	0.043122	0.00647814	0.234668	0.133517	1.03137	-0.0002	0.656506	1	24.1472	F	0.190257
35	中国天楹	2014	1	0.504266	0.427366	0	0.053484	312.379	0.220344	0.212916	0.112701	0.932885	0.0599			21.9088	N
35	中国天楹	2015	0	0.579366	0.440696	0	0.051874	0.344328	0.162701	0.212916	0.0645279	0.695914	0.0616	0.453841	1	22.2046	N	0.125525
35	中国天楹	2016	0	0.65617	0.501301	0	0.035296	0.363597	0.172554	0.322867	0.0432205	0.36646	0.0265	0.475698	1	22.5148	N	0.180472
35	中国天楹	2017	1	0.625057	0.490553	0	0.027661	0.355384	0.132199	0.295881	0.1553	0.758192	0.0392	0.523674	1	22.8189	N	0.101383
35	中国天楹	2018	0	0.626002	0.518031	0	0.025236	0.083472	0.150389	0.298234	0.0604453	0.429402	0.0339	0.53648	1	22.899	N	0.0895219
35	中国天楹	2019	1	0.752553	0.516859	0	0.016271	4.36921	0.158641	0.162034	0.0802287	0.908339	-0.0034	0.558976	1	24.5797	N	0.193577
35	中国天楹	2020	0	0.751984	0.472123	0	0.016446	0.065141	0.161176	0.162034	0.0674083	0.83327	-0.0115	0.673485	1	24.6428	N	0.0784988
36	华联控股	2010	0	0.47908	0.66525	0	0.072766	0.339044	0.00457803	0.313242	0.407674	2.27371	0.068			22.1524	K
36	华联控股	2011	0	0.40477	0.664598	0	0.025419	-0.074937	0.03238	0.313242	0.279178	2.84246	-0.0142	0.581401	0	22.0745	K	-0.176631
36	华联控股	2012	0	0.430298	0.674458	0	0.020232	0.10485	0.024019	0.313242	0.289091	3.20559	-0.0215	0.586338	0	22.1742	K	-0.15604
36	华联控股	2013	0	0.395484	0.681233	0	0.027381	-0.016722	0.0250554	0.313242	0.296312	2.55916	-0.0163	0.598434	0	22.1574	K	-0.20295
36	华联控股	2014	0	0.454282	0.691171	0	0.006596	0.088906	0.0638111	0.313242	0.0744949	4.06082	-0.0423	0.600277	0	22.2425	K	-0.145995
36	华联控股	2015	0	0.584915	0.705246	0	0.01465	0.414718	0.0438812	0.31241	0.185915	3.1954	-0.0307	0.617497	0	22.5895	K	-0.0325822
36	华联控股	2016	0	0.586168	0.689606	0	0.139128	0.50462	0.0989751	0.312109	0.29295	1.46269	0.2055	0.643928	0	22.998	K	-0.0577599
36	华联控股	2017	0	0.417036	0.692405	0	0.157407	-0.103523	0.106397	0.312136	0.153774	2.26883	0.1919	0.641935	0	22.8887	K	-0.224899
36	华联控股	2018	0	0.500599	0.682417	0	0.09466	0.249394	0.0766785	0.332136	0.423688	2.04409	0.1069	0.634439	0	23.1114	K	-0.13384
36	华联控股	2019	0	0.534994	0.695553	0	0.073384	0.114656	0.0672384	0.332136	0.448374	2.14622	0.0689	0.648692	0	23.2199	K	-0.113698
36	华联控股	2020	0	0.462818	0.716347	0	0.071274	-0.106862	0.0733711	0.332136	0.377083	2.77121	0.0453	0.665912	0	23.1069	K	-0.203094
37	深南电A	2010	0	0.633932	0.613091	1	-0.023382	0.071522	0.41092	0.17668	0.113922	0.795866	-0.1825			22.387	D
37	深南电A	2011	0	0.653787	0.621109	1	0.001656	0.032922	0.408437	0.16718	0.127476	0.861418	-0.2452	0.621781	1	22.4194	D	0.0320055
37	深南电A	2012	0	0.688802	0.601631	1	-0.04245	0.015281	0.368511	0.16718	0.0951672	0.881219	-0.2097	0.62488	1	22.4346	D	0.0639217
37	深南电A	2013	0	0.669176	0.607038	1	0.013488	-0.0173	0.347834	0.16718	0.0998209	0.935529	-0.1413	0.619001	1	22.4171	D	0.0501747
37	深南电A	2014	0	0.727446	0.573578	1	-0.083386	-0.070562	0.363843	0.16718	0.114426	0.873197	-0.1937	0.610187	1	22.3439	D	0.117259
37	深南电A	2015	0	0.880147	0.541326	1	-0.181081	-0.094249	0.364093	0.152835	0.224161	0.841032	-0.297	0.603645	1	22.2449	D	0.276502
37	深南电A	2016	0	0.536181	0.53257	1	0.289836	-0.047196	0.353957	0.152835	0.324392	1.44669	0.3215	0.596593	0	22.1966	D	-0.0604124
37	深南电A	2017	0	0.298029	0.544455	1	0.000131	-0.339138	0.49262	0.152835	0.151992	1.62952	-0.0402	0.507761	0	21.7824	D	-0.209732
37	深南电A	2018	0	0.384122	0.575916	1	0.003765	0.1468	0.425034	0.152835	0.279948	1.45956	-0.0474	0.548877	0	21.9194	D	-0.164755
37	深南电A	2019	0	0.359328	0.562833	1	0.007981	-0.026575	0.42919	0.152835	0.240182	1.58926	-0.0355	0.570309	0	21.8924	D	-0.210981
37	深南电A	2020	0	0.308885	0.575199	1	0.022485	-0.061639	0.306454	0.152835	0.25311	2.36183	-0.0252	0.560548	0	21.8288	D	-0.251663
38	深大通	2010	0	0.642323	0.430263	0	0.05796	0.087144	0.00087381	0.387113	0.044662	1.82084	0.072			20.0651	L
38	深大通	2011	0	0.697332	0.428056	0	0.004151	0.217584	0.000584026	0.447906	0.0144006	1.61215	-0.0315	0.313129	1	20.262	L	0.384203
38	深大通	2012	0	0.682689	0.400095	0	0.004569	-0.032212	0.000247507	0.447906	0.0302361	1.46247	-0.0304	0.327295	1	20.2292	L	0.355394
38	深大通	2013	0	0.703714	0.420071	0	0.00427	0.115969	0.000184861	0.447906	0.0280254	1.41407	-0.0356	0.308739	1	20.3389	L	0.394975
38	深大通	2014	0	0.785173	0.43681	0	-0.080433	0.003491	0.000119019	0.447906	0.0518462	1.27959	-0.3606	0.327154	1	20.3424	L	0.458019
38	深大通	2015	1	0.792083	0.416985	0	0.010825	0.089983	8.68251e-05	0.447906	0.141721	1.24614	-0.0144	0.351634	1	20.4286	L	0.440449
38	深大通	2016	1	0.200153	0.382259	0	0.037612	7.58461	0.0228632	0.21424	0.335708	3.13526	0.0207	0.329591	0	22.5786	L	-0.129438
38	深大通	2017	0	0.06498	0.427822	0	0.06209	-0.097237	0.0187304	0.21424	0.329334	9.29284	0.01	0.456171	0	22.4763	L	-0.391191
38	深大通	2018	0	0.133376	0.503916	0	-0.775516	-0.474389	0.0191105	0.21424	0.457102	6.57818	-0.6296	0.472465	0	21.8331	L	-0.339089
38	深大通	2019	0	0.055956	0.452883	0	0.042475	-0.038441	0.000505349	0.21424	0.409812	11.5904	-0.023	0.621189	0	21.7939	L	-0.565233
38	深大通	2020	0	0.102017	0.497378	0	0.02453	0.110153	0.0025114	0.21424	0.292471	5.31732	-0.0348	0.448367	0	21.8984	L	-0.34635
39	中集集团	2010	0	0.645179	0.425013	1	0.052666	0.448956	0.184858	0.25	0.0860085	1.12746	0.0443			24.7147	C
39	中集集团	2011	0	0.664184	0.388802	1	0.05685	0.189007	0.169129	0.255382	0.121006	1.33204	0.046	0.615124	1	24.8878	C	0.0490595
39	中集集团	2012	0	0.648892	0.390952	1	0.030645	-0.021276	0.184288	0.537291	0.0828916	1.54194	-0.0029	0.60185	1	24.8663	C	0.0470415
39	中集集团	2013	0	0.662616	0.401088	1	0.036285	0.152615	0.186046	0.537287	0.0657115	1.2939	0.0105	0.581973	1	25.0083	C	0.0806432
39	中集集团	2014	0	0.689185	0.395939	1	0.034564	0.208939	0.217042	0.535211	0.0417811	1.0609	0.0227	0.59564	1	25.1981	C	0.0935454
39	中集集团	2015	0	0.667536	0.38065	1	0.02128	0.216311	0.20464	0.480326	0.0420292	0.966358	-0.0099	0.606635	1	25.3939	C	0.0609005
39	中集集团	2016	0	0.685954	0.36451	1	0.005898	0.167207	0.176843	0.554397	0.0507644	1.17511	-0.0422	0.615694	1	25.5485	C	0.0702599
39	中集集团	2017	0	0.668943	0.358456	1	0.024183	0.048065	0.175653	0.580155	0.0428494	1.17518	-0.003	0.609451	1	25.5954	C	0.0594919
39	中集集团	2018	0	0.670181	0.386962	1	0.025606	0.216529	0.145948	0.579989	0.0612343	1.13043	0.0035	0.603186	1	25.7914	C	0.066995
39	中集集团	2019	0	0.680212	0.384474	1	0.014585	0.083228	0.219916	0.581175	0.0564461	1.30339	-0.0237	0.629459	1	25.8714	C	0.0507534
39	中集集团	2020	0	0.631672	0.376967	1	0.041117	-0.150464	0.241511	0.581998	0.0833137	1.12839	0.0095	0.639732	0	25.7083	C	-0.00805971
40	东旭蓝天	2010	0	0.613091	0.613091	1	0.04046	-0.19365	0.0459448	0.197963	0.307321	1.28103	0.0115			21.5489	D
40	东旭蓝天	2011	0	0.477982	0.621109	0	0.0744	-0.173107	0.0399575	0.197963	0.191937	1.49301	0.0679	0.533181	0	21.3589	D	-0.0551993
40	东旭蓝天	2012	0	0.593918	0.601631	0	0.067669	0.519139	0.0313992	0.197963	0.0614504	1.62834	0.0908	0.520318	1	21.777	D	0.0735998
40	东旭蓝天	2013	0	0.683762	0.607038	0	0.025972	0.380785	0.0183318	0.197963	0.0770851	1.97732	-0.0018	0.53446	1	22.0997	D	0.149302
40	东旭蓝天	2014	0	0.702902	0.573578	0	0.012453	0.078079	0.0166184	0.197963	0.12742	1.47138	-0.0232	0.563183	1	22.1748	D	0.139719
40	东旭蓝天	2015	0	0.804167	0.541326	0	0.009166	0.585294	0.00989225	0.298768	0.420546	1.92919	-0.0245	0.550131	1	22.6356	D	0.254036
40	东旭蓝天	2016	1	0.365806	0.53257	0	0.010142	1.55403	0.0116486	0.309812	0.489265	3.58383	-0.0193	0.549764	0	23.5733	D	-0.183958
40	东旭蓝天	2017	0	0.600067	0.544455	0	0.018681	0.671887	0.0946786	0.309812	0.29943	1.94758	-0.0101	0.599821	1	24.0872	D	0.000245909
40	东旭蓝天	2018	1	0.576703	0.575916	0	0.032723	0.190963	0.163757	0.389867	0.217316	1.59207	0.016	0.642031	0	24.262	D	-0.0653279
40	东旭蓝天	2019	0	0.563673	0.562833	0	-0.030888	-0.099811	0.187852	0.390363	0.152233	1.41828	-0.0717	0.666322	0	24.1568	D	-0.102649
40	东旭蓝天	2020	0	0.534554	0.575199	0	-0.039731	-0.154453	0.201514	0.390363	0.128622	1.31738	-0.0799	0.66475	0	23.9891	D	-0.130196
42	中洲控股	2010	0	0.648746	0.66525	1	0.053318	0.04771	0.0168551	0.297496	0.193015	1.97797	0.0477			22.6387	K
42	中洲控股	2011	0	0.646232	0.664598	1	0.044643	0.052683	0.0135438	0.297496	0.129667	2.13643	0.0241	0.616161	1	22.69	K	0.0300711
42	中洲控股	2012	0	0.613915	0.674458	1	0.054795	0.051638	0.00941599	0.297496	0.161254	2.29805	0.0421	0.6201	0	22.7404	K	-0.00618472
42	中洲控股	2013	0	0.616542	0.681233	0	0.050699	0.064052	0.0106646	0.284877	0.171954	2.09894	0.0449	0.626923	0	22.8025	K	-0.0103812
42	中洲控股	2014	0	0.796201	0.691171	0	0.01887	1.025	0.0050498	0.288317	0.070177	1.68804	0.0247	0.636565	1	23.5081	K	0.159636
42	中洲控股	2015	1	0.771898	0.705246	0	0.01624	0.520183	0.0592101	0.47351	0.130961	1.71981	0.0317	0.689471	1	23.9269	K	0.082427
42	中洲控股	2016	0	0.799012	0.689606	0	0.007597	0.184401	0.0497636	0.47368	0.131622	1.647	0.0051	0.710476	1	24.0961	K	0.088536
42	中洲控股	2017	0	0.842186	0.692405	0	0.013959	0.495798	0.0319146	0.47368	0.131682	1.55112	0.0082	0.712195	1	24.4988	K	0.129991
42	中洲控股	2018	0	0.833525	0.682417	0	0.009011	0.055727	0.0272326	0.493665	0.126287	1.44342	0.0116	0.735675	1	24.553	K	0.0978495
42	中洲控股	2019	0	0.822497	0.695553	0	0.014921	-0.019743	0.0249084	0.497708	0.0882475	1.6085	0.0188	0.731751	1	24.5331	K	0.0907459
42	中洲控股	2020	0	0.815569	0.716347	0	0.003599	-0.015457	0.0242514	0.526246	0.115114	1.80171	-0.0137	0.736774	1	24.5175	K	0.0787953
45	深纺织A	2010	1	0.186933	0.425013	1	0.024591	1.06267	0.100568	0.542644	0.501525	6.83993	-0.0184			21.2273	C
45	深纺织A	2011	0	0.242557	0.388802	1	0.027052	0.092306	0.278797	0.542644	0.259303	3.46831	-0.0318	0.378418	0	21.3156	C	-0.135861
45	深纺织A	2012	0	0.307152	0.390952	1	-0.043064	0.040058	0.504697	0.542644	0.123583	1.81793	-0.1122	0.374409	0	21.3549	C	-0.0672569
45	深纺织A	2013	1	0.194236	0.401088	1	0.016559	0.516361	0.307966	0.462111	0.332888	6.51866	-0.0374	0.405767	0	21.7712	C	-0.211531
45	深纺织A	2014	0	0.221956	0.395939	1	-0.040241	-0.010161	0.292219	0.462111	0.390314	3.8002	-0.1042	0.420067	0	21.761	C	-0.198111
45	深纺织A	2015	0	0.267673	0.38065	1	0.002862	0.051939	0.266054	0.462111	0.253356	3.29443	-0.0568	0.42497	0	21.8116	C	-0.157297
45	深纺织A	2016	0	0.164936	0.36451	1	-0.021184	0.387349	0.175669	0.462111	0.226687	6.10537	-0.0868	0.409828	0	22.139	C	-0.244892
45	深纺织A	2017	0	0.160336	0.358456	1	0.017556	0.018487	0.156381	0.457816	0.277674	5.76045	-0.0334	0.41771	0	22.1573	C	-0.257374
45	深纺织A	2018	0	0.251066	0.386962	1	-0.013488	0.100925	0.213863	0.457816	0.247177	2.93084	-0.069	0.407688	0	22.2535	C	-0.156622
45	深纺织A	2019	0	0.149354	0.384474	1	-0.004089	-0.019008	0.199327	0.459556	0.0903837	4.58564	-0.0601	0.439577	0	22.2343	C	-0.290223
45	深纺织A	2020	0	0.215358	0.376967	1	0.008753	0.096691	0.159005	0.460973	0.0561595	3.96658	-0.0406	0.434185	0	22.3266	C	-0.218827
48	京基智农	2010	0	1.03015	0.425013	0	-0.031783	-0.087145	0.401238	0.26358	0.0624491	0.301773	-0.1019			20.4883	C
48	京基智农	2011	0	0.648379	0.388802	0	0.390126	0.595151	0.243321	0.26358	0.438707	1.05169	0.0468	0.389824	1	20.9553	C	0.258555
48	京基智农	2012	0	0.592418	0.390952	0	0.024975	-0.03917	0.264498	0.241316	0.266259	0.931321	-0.0756	0.313699	1	20.9153	C	0.278719
48	京基智农	2013	0	0.636463	0.401088	0	-0.007469	0.098067	0.289626	0.26358	0.152872	0.805288	-0.1324	0.378131	1	21.0089	C	0.258332
48	京基智农	2014	0	0.695063	0.395939	0	0.060601	0.490298	0.183497	0.26358	0.355233	0.961715	0.1197	0.394995	1	21.4078	C	0.300068
48	京基智农	2015	0	0.58659	0.38065	0	0.108088	-0.02125	0.174782	0.285419	0.452259	1.09501	0.2025	0.396895	1	21.3864	C	0.189695
48	京基智农	2016	0	0.578484	0.36451	0	0.003064	0.009757	0.179901	0.316498	0.145888	1.05988	-0.082	0.375938	1	21.3961	C	0.202546
48	京基智农	2017	0	0.818492	0.358456	0	-0.035535	0.992501	0.15967	0.316498	0.307473	1.20056	-0.1643	0.382413	1	22.0855	C	0.436079
48	京基智农	2018	0	0.763554	0.386962	0	0.086742	0.327222	0.126002	0.416498	0.345006	1.0527	0.2174	0.42535	1	22.3686	C	0.338204
48	京基智农	2019	0	0.632612	0.384474	0	0.178963	0.248816	0.0781497	0.416499	0.232545	1.33796	0.5044	0.42701	1	22.5907	C	0.205602
48	京基智农	2020	0	0.719174	0.376967	0	0.088624	0.530248	0.0543408	0.428823	0.357491	1.08778	0.2044	0.419847	1	23.0162	C	0.299327
49	德赛电池	2010	0	0.672747	0.425013	1	0.103106	0.298868	0.151245	0.486513	0.146497	1.24165	0.1807			20.5611	C
49	德赛电池	2011	0	0.698867	0.388802	1	0.110642	0.669116	0.0926164	0.486513	0.0705469	1.27773	0.2939	0.333698	1	21.0734	C	0.365169
49	德赛电池	2012	0	0.750595	0.390952	1	0.091728	0.31141	0.06045	0.473117	0.157604	1.20846	0.2132	0.337686	1	21.3445	C	0.412909
49	德赛电池	2013	0	0.806481	0.401088	1	0.081587	0.811183	0.0352202	0.45676	0.0996497	1.21585	0.2188	0.35739	1	21.9385	C	0.449091
49	德赛电池	2014	0	0.803558	0.395939	1	0.066918	0.38697	0.0347421	0.452277	0.246566	1.19666	0.1106	0.400439	1	22.2656	C	0.403119
49	德赛电池	2015	0	0.647971	0.38065	1	0.090548	-0.272271	0.0522766	0.452277	0.154404	1.38322	0.0994	0.419892	1	21.9478	C	0.228079
49	德赛电池	2016	0	0.708479	0.36451	1	0.067956	0.512323	0.0440996	0.452277	0.0941311	1.24717	0.1659	0.389013	1	22.3614	C	0.319466
49	德赛电池	2017	0	0.761753	0.358456	1	0.047745	0.48064	0.0866833	0.452277	0.0351895	1.11453	0.1221	0.407577	1	22.7539	C	0.354176
49	德赛电池	2018	0	0.743297	0.386962	1	0.05958	0.157888	0.0778159	0.452277	0.0358951	1.21148	0.1388	0.43397	1	22.9005	C	0.309327
49	德赛电池	2019	0	0.673751	0.384474	1	0.076377	-0.00588	0.0980514	0.448012	0.0814202	1.34239	0.1669	0.456952	1	22.8946	C	0.216799
49	德赛电池	2020	0	0.687771	0.376967	1	0.081895	0.030688	0.102593	0.448012	0.061034	1.18961	0.1702	0.454075	1	22.9248	C	0.233696
50	深天马A	2010	0	0.687552	0.425013	1	0.017638	0.230918	0.62661	0.456217	0.109346	1.07066	-0.0257			22.7991	C
50	深天马A	2011	0	0.6375	0.388802	1	0.031971	0.010117	0.568052	0.456217	0.0877476	1.08557	-0.054	0.518511	1	22.8092	C	0.118989
50	深天马A	2012	0	0.608351	0.390952	1	0.017629	-0.03092	0.565474	0.456217	0.0605107	0.863854	-0.0363	0.491215	1	22.7778	C	0.117136
50	深天马A	2013	0	0.588088	0.401088	1	0.035796	0.022244	0.499792	0.456217	0.119746	0.986294	-0.0118	0.492856	1	22.7998	C	0.0952317
50	深天马A	2014	1	0.454445	0.395939	1	0.043774	0.967277	0.498074	0.257628	0.0531191	1.077	-0.0162	0.49247	0	23.4764	C	-0.0380254
50	深天马A	2015	1	0.387465	0.38065	1	0.025687	0.378282	0.316504	0.257628	0.339434	1.83169	-0.0405	0.546428	0	23.7973	C	-0.158963
50	深天马A	2016	0	0.365342	0.36451	1	0.026254	0.002342	0.289129	0.208099	0.205873	1.7372	-0.029	0.547023	0	23.7996	C	-0.181681
50	深天马A	2017	0	0.511848	0.358456	1	0.027222	0.367766	0.223326	0.208099	0.144686	1.10405	0.017	0.540085	0	24.1128	C	-0.0282374
50	深天马A	2018	1	0.566855	0.386962	1	0.016388	1.0247	0.487196	0.190228	0.0614124	0.766249	-0.0091	0.550533	1	24.8182	C	0.0163215
50	深天马A	2019	0	0.591951	0.384474	1	0.012672	0.090178	0.431558	0.190228	0.0491855	0.70542	-0.0104	0.631599	0	24.9046	C	-0.0396477
50	深天马A	2020	1	0.543647	0.376967	1	0.020046	0.123861	0.363044	0.158523	0.0618279	0.850262	0.0129	0.632048	0	25.0213	C	-0.088401
55	方大集团	2010	1	0.450407	0.425013	0	0.02425	0.342826	0.120811	0.090862	0.254272	1.45815	-0.0168			21.412	C
55	方大集团	2011	0	0.46746	0.388802	0	0.027449	0.086464	0.14643	0.090862	0.15013	1.36388	-0.0084	0.431633	1	21.4949	C	0.0358266
55	方大集团	2012	0	0.502397	0.390952	0	0.002768	0.07603	0.146729	0.090862	0.119548	1.24362	-0.0427	0.416494	1	21.5682	C	0.0859029
55	方大集团	2013	0	0.5322	0.401088	0	0.031313	0.116743	0.17808	0.090862	0.128436	1.33411	0.0114	0.426376	1	21.6786	C	0.105824
55	方大集团	2014	0	0.644927	0.395939	0	0.025306	0.408978	0.133702	0.090862	0.0579981	1.18314	0.0012	0.436323	1	22.0215	C	0.208604
55	方大集团	2015	0	0.701165	0.38065	0	0.015281	0.218807	0.103637	0.090862	0.0898163	1.22501	-0.015	0.451772	1	22.2193	C	0.249393
55	方大集团	2016	1	0.660779	0.36451	0	0.096653	0.520346	0.0746744	0.087156	0.16137	1.67322	0.1496	0.454223	1	22.6383	C	0.206556
55	方大集团	2017	0	0.575245	0.358456	0	0.150949	0.123525	0.0613892	0.087156	0.154798	1.42836	0.206	0.45431	1	22.7548	C	0.120935
55	方大集团	2018	0	0.512594	0.386962	0	0.210732	0.397805	0.0427132	0.09797	0.13032	1.3515	0.2989	0.447566	1	23.0897	C	0.0650279
55	方大集团	2019	0	0.53991	0.384474	0	0.030498	0.066715	0.0419819	0.102229	0.106404	1.04286	-0.0032	0.472035	1	23.1542	C	0.0678745
55	方大集团	2020	0	0.540957	0.376967	0	0.032172	0.043702	0.0407152	0.108711	0.123018	1.20978	-0.0012	0.504648	1	23.197	C	0.0363094
56	皇庭国际	2010	0	1.09739	0.430263	0	-0.184631	0.061354	0.0342554	0.137003	0.0995347	0.915848	-0.2729			21.1555	L
56	皇庭国际	2011	0	1.2517	0.428056	0	-0.138259	4e-05	0.0423704	0.137003	0.0129736	2.34546	-0.1665	0.444642	1	21.1556	L	0.807055
56	皇庭国际	2012	0	1.20186	0.400095	0	-0.008023	0.302239	0.0325257	0.137003	0.0044776	3.10551	-0.0409	0.436027	1	21.4196	L	0.765834
56	皇庭国际	2013	0	0.555532	0.420071	0	0.496373	2.88904	0.0079181	0.137003	0.00119921	0.029666	0.9047	0.412545	1	22.7778	L	0.142987
56	皇庭国际	2014	0	0.628363	0.43681	0	-0.068953	0.008801	0.007701	0.137003	0.00348517	0.08642	-0.1046	0.418351	1	22.7866	L	0.210012
56	皇庭国际	2015	1	0.374701	0.416985	0	0.004796	0.015721	0.00716862	0.214908	0.0137232	0.458183	-0.035	0.524843	0	22.8022	L	-0.150142
56	皇庭国际	2016	0	0.482337	0.382259	0	0.01094	0.330776	0.00511525	0.214908	0.0707725	3.84356	-0.0287	0.494496	0	23.0879	L	-0.0121592
56	皇庭国际	2017	0	0.591611	0.427822	0	0.014824	0.331674	0.00383901	0.209869	0.0523109	1.75269	-0.0213	0.489965	1	23.3744	L	0.101646
56	皇庭国际	2018	0	0.561924	0.503916	0	0.008952	-0.064563	0.00386177	0.216015	0.0174835	1.29475	-0.0289	0.533737	1	23.3076	L	0.0281866
56	皇庭国际	2019	0	0.554071	0.452883	0	0.006123	-0.060196	0.00372634	0.217253	0.0136736	0.821109	-0.0304	0.575075	0	23.2455	L	-0.0210043
56	皇庭国际	2020	0	0.588872	0.497378	0	-0.02719	-0.05621	0.00378801	0.216701	0.00993516	0.245725	-0.0602	0.541601	1	23.1877	L	0.0472709
58	深赛格	2010	0	0.199613	0.430263	1	0.043339	0.078546	0.0401577	0.302446	0.390663	2.35655	-0.0004			21.106	L
58	深赛格	2011	0	0.209863	0.428056	1	0.041107	0.141387	0.0274423	0.302446	0.385065	2.75589	-0.0029	0.388438	0	21.2382	L	-0.178575
58	深赛格	2012	0	0.211593	0.400095	1	0.031747	0.040101	0.0247984	0.302446	0.260317	2.50991	-0.0157	0.39456	0	21.2776	L	-0.182967
58	深赛格	2013	0	0.327471	0.420071	1	0.034099	0.226486	0.0196149	0.302446	0.157659	1.70198	-0.0064	0.381828	0	21.4817	L	-0.0543569
58	深赛格	2014	0	0.437772	0.43681	1	0.02958	0.245804	0.0155687	0.302446	0.144022	1.32814	0.0004	0.4051	1	21.7015	L	0.032672
58	深赛格	2015	0	0.357337	0.416985	1	0.041294	-0.016941	0.0143515	0.302446	0.105889	1.51023	0.0046	0.428648	0	21.6844	L	-0.0713108
58	深赛格	2016	0	0.309922	0.382259	1	0.055814	-0.025389	0.0153758	0.302446	0.0718505	1.64309	0.0114	0.41385	0	21.6587	L	-0.103928
58	深赛格	2017	1	0.630906	0.427822	1	0.04405	1.74405	0.00892445	0.567009	0.13607	1.48102	0.0162	0.389421	1	22.6681	L	0.241485
58	深赛格	2018	0	0.656307	0.503916	1	0.003303	0.019366	0.0083265	0.567009	0.246562	1.7093	-0.0353	0.454607	1	22.6873	L	0.2017
58	深赛格	2019	0	0.594452	0.452883	1	0.016665	-0.131511	0.00998006	0.567001	0.170893	2.02829	-0.0126	0.507539	1	22.5463	L	0.0869131
58	深赛格	2020	0	0.574448	0.497378	1	0.005176	-0.058092	0.0404934	0.567001	0.142046	1.53535	-0.0308	0.466815	1	22.4865	L	0.107633
59	华锦股份	2010	0	0.750634	0.425013	1	0.015551	0.203256	0.637145	0.511393	0.0873519	0.679193	0.0097			24.0018	C
59	华锦股份	2011	0	0.735552	0.388802	1	0.029506	0.075366	0.599101	0.511393	0.0678157	0.667846	0.0204	0.586796	1	24.0744	C	0.148756
59	华锦股份	2012	0	0.774421	0.390952	1	0.000609	0.147773	0.566702	0.511393	0.122686	0.679528	-0.0248	0.564756	1	24.2123	C	0.209665
59	华锦股份	2013	0	0.745773	0.401088	1	-0.005695	-0.131567	0.589841	0.511393	0.092958	0.596891	-0.0362	0.576938	1	24.0712	C	0.168835
59	华锦股份	2014	1	0.725987	0.395939	1	-0.042954	0.21634	0.509679	0.508551	0.144203	0.62615	-0.0885	0.577146	1	24.267	C	0.148841
59	华锦股份	2015	0	0.691936	0.38065	1	0.012117	-0.135192	0.500078	0.475365	0.106858	0.52358	-0.0223	0.586837	1	24.1218	C	0.105099
59	华锦股份	2016	0	0.646672	0.36451	1	0.058913	0.048473	0.457287	0.321623	0.130785	0.642034	0.0381	0.562054	1	24.1691	C	0.0846177
59	华锦股份	2017	0	0.591054	0.358456	1	0.062682	-0.012829	0.451586	0.321623	0.204514	0.747474	0.0364	0.558258	1	24.1562	C	0.0327961
59	华锦股份	2018	0	0.576934	0.386962	1	0.034618	0.048196	0.416288	0.321623	0.266489	1.73002	-0.0003	0.552872	1	24.2033	C	0.0240625
59	华锦股份	2019	0	0.51817	0.384474	1	0.035729	-0.095546	0.476198	0.321623	0.242368	1.47149	-0.0062	0.574815	0	24.1029	C	-0.0566446
59	华锦股份	2020	0	0.494189	0.376967	1	0.012365	-0.049714	0.457726	0.271623	0.278388	1.72074	-0.0311	0.571326	0	24.0519	C	-0.0771368
60	中金岭南	2010	0	0.6138	0.425013	1	0.065198	0.25104	0.289982	0.317311	0.102784	0.966528	0.0417			23.4023	C
60	中金岭南	2011	0	0.525585	0.388802	1	0.077878	-0.03627	0.286983	0.317311	0.0853036	1.00903	0.0492	0.535552	0	23.3653	C	-0.00996726
60	中金岭南	2012	0	0.495988	0.390952	1	0.037944	0.002192	0.279693	0.317311	0.0845947	0.8977	0.0034	0.509606	0	23.3675	C	-0.0136175
60	中金岭南	2013	0	0.561427	0.401088	1	0.02914	0.026752	0.278473	0.317311	0.0863229	0.825486	-0.018	0.517284	1	23.3939	C	0.044143
60	中金岭南	2014	0	0.540798	0.395939	1	0.038741	-0.016186	0.317025	0.317311	0.0610401	0.790924	-0.016	0.526259	1	23.3776	C	0.0145385
60	中金岭南	2015	1	0.503239	0.38065	1	0.016415	0.117268	0.311643	0.295844	0.0737176	0.923408	-0.0389	0.523309	0	23.4885	C	-0.0200699
60	中金岭南	2016	0	0.515829	0.36451	1	0.020149	0.068393	0.29962	0.295844	0.0995456	0.964341	-0.0258	0.526292	0	23.5547	C	-0.0104633
60	中金岭南	2017	1	0.448532	0.358456	1	0.057955	0.111953	0.287279	0.275064	0.123611	1.2812	0.0241	0.519263	0	23.6608	C	-0.0707306
60	中金岭南	2018	0	0.450591	0.386962	1	0.04663	0.033785	0.306365	0.275064	0.1666	1.11723	0.012	0.516637	0	23.694	C	-0.0660461
60	中金岭南	2019	0	0.440773	0.384474	1	0.042882	0.041744	0.356061	0.275064	0.13515	1.06296	0.0084	0.538711	0	23.7349	C	-0.0979379
60	中金岭南	2020	0	0.47259	0.376967	1	0.045171	0.198209	0.305715	0.275064	0.06939	1.87774	-0.0042	0.543812	0	23.9157	C	-0.0712223
61	农产品	2010	0	0.585435	0.430263	1	0.030662	0.29978	0.179579	0.215168	0.347961	0.883662	0.0088			22.9329	L
61	农产品	2011	0	0.564772	0.428056	1	0.02761	0.039086	0.285148	0.215168	0.188869	0.652318	-0.0163	0.517825	1	22.9713	L	0.0469475
61	农产品	2012	0	0.593047	0.400095	1	0.009888	0.121206	0.27521	0.246784	0.141834	0.497923	-0.0379	0.526732	1	23.0857	L	0.0663154
61	农产品	2013	1	0.499835	0.420071	1	0.01766	0.151343	0.228061	0.243056	0.119301	0.683772	-0.0231	0.516571	0	23.2266	L	-0.0167355
61	农产品	2014	0	0.554065	0.43681	1	0.009808	0.129405	0.223005	0.247625	0.0745827	0.45323	-0.0345	0.532526	1	23.3483	L	0.0215393
61	农产品	2015	0	0.622803	0.416985	1	0.002744	0.168511	0.176078	0.267595	0.0721415	0.427123	-0.0417	0.550273	1	23.504	L	0.0725302
61	农产品	2016	0	0.637762	0.382259	1	0.005407	0.069287	0.112332	0.287595	0.0683019	0.453847	-0.0361	0.544039	1	23.571	L	0.0937231
61	农产品	2017	0	0.659883	0.427822	1	0.003246	0.092424	0.0866622	0.287595	0.0967318	0.513526	-0.0367	0.520855	1	23.6594	L	0.139028
61	农产品	2018	0	0.653134	0.503916	1	0.005275	0.008292	0.101337	0.33997	0.0979131	0.517693	-0.0335	0.551611	1	23.6677	L	0.101523
61	农产品	2019	0	0.649514	0.452883	1	0.020757	0.031627	0.103337	0.33997	0.116424	0.553884	-0.0149	0.592971	1	23.6988	L	0.0565427
61	农产品	2020	0	0.634451	0.497378	1	0.022783	-0.009969	0.102176	0.33997	0.0715511	0.451691	-0.0149	0.562238	1	23.6888	L	0.0722126
62	深圳华强	2010	0	0.531336	0.607607	0	0.046257	0.391816	0.0844052	0.749648	0.180372	2.8953	0.0183			22.0651	F
62	深圳华强	2011	0	0.620521	0.592475	0	0.010625	0.218897	0.066389	0.749648	0.104245	2.08585	-0.0293	0.512973	1	22.2631	F	0.107548
62	深圳华强	2012	0	0.679874	0.567792	0	0.056602	0.071648	0.051617	0.749648	0.174486	1.38517	0.0389	0.520719	1	22.3323	F	0.159155
62	深圳华强	2013	0	0.588971	0.59404	0	0.083314	-0.024904	0.0504712	0.749648	0.120375	1.27475	0.0976	0.501457	1	22.3071	F	0.0875138
62	深圳华强	2014	0	0.411927	0.562894	0	0.116519	-0.169763	0.0978814	0.749648	0.174319	1.35283	0.1192	0.51081	0	22.121	F	-0.0988826
62	深圳华强	2015	1	0.404929	0.547384	0	0.060448	0.527965	0.061361	0.707561	0.217412	1.62406	0.0457	0.478944	0	22.545	F	-0.0740154
62	深圳华强	2016	0	0.410328	0.534006	0	0.063531	0.119741	0.0474809	0.707561	0.146427	1.57673	0.0323	0.505993	0	22.6581	F	-0.0956648
62	深圳华强	2017	0	0.477586	0.538921	0	0.05332	0.237316	0.036111	0.707561	0.135732	1.38953	0.0253	0.50339	0	22.871	F	-0.0258043
62	深圳华强	2018	0	0.500546	0.560462	0	0.074702	0.20272	0.0282103	0.707561	0.131938	1.52885	0.054	0.520006	0	23.0556	F	-0.0194605
62	深圳华强	2019	0	0.496825	0.568131	0	0.063191	0.101785	0.0229845	0.707561	0.146723	1.43739	0.034	0.539603	0	23.1525	F	-0.0427781
62	深圳华强	2020	0	0.50159	0.542234	0	0.058797	0.078453	0.0209519	0.707561	0.150812	1.67358	0.0225	0.551535	0	23.2281	F	-0.0499448
63	中兴通讯	2010	0	0.703371	0.425013	0	0.041312	0.231336	0.0775202	0.324523	0.182802	1.36649	0.0404			25.1559	C
63	中兴通讯	2011	0	0.750505	0.388802	0	0.021288	0.252111	0.0664701	0.307607	0.203781	1.33918	0.0065	0.629308	1	25.3807	C	0.121197
63	中兴通讯	2012	0	0.789302	0.390952	0	-0.024241	0.019723	0.0660481	0.307607	0.224544	1.13695	-0.0855	0.625586	1	25.4003	C	0.163716
63	中兴通讯	2013	0	0.763931	0.401088	0	0.014325	-0.068563	0.0744356	0.307834	0.208864	1.26362	-0.0142	0.635737	1	25.3292	C	0.128194
63	中兴通讯	2014	0	0.752458	0.395939	0	0.025681	0.061298	0.0691837	0.307834	0.17056	1.26145	0.0095	0.631466	1	25.3887	C	0.120992
63	中兴通讯	2015	0	0.641433	0.38065	0	0.030938	0.138208	0.0636275	0.305925	0.231815	1.51591	-0.0247	0.629699	1	25.5182	C	0.0117335
63	中兴通讯	2016	0	0.711347	0.36451	0	-0.00994	0.171613	0.0530655	0.303451	0.228394	1.24205	-0.0956	0.627335	1	25.6766	C	0.0840115
63	中兴通讯	2017	0	0.684777	0.358456	0	0.037415	0.016389	0.060394	0.303355	0.23206	1.20243	0.0563	0.633748	1	25.6928	C	0.0510286
63	中兴通讯	2018	0	0.745184	0.386962	0	-0.053725	-0.101495	0.0687902	0.303355	0.187782	1.06465	-0.1064	0.623623	1	25.5858	C	0.121561
63	中兴通讯	2019	0	0.731206	0.384474	0	0.040911	0.091622	0.0664543	0.271754	0.235898	1.21519	0.038	0.650102	1	25.6735	C	0.0811039
63	中兴通讯	2020	1	0.693813	0.376967	0	0.031345	0.066803	0.0790915	0.224449	0.23673	1.47943	0.0163	0.640486	1	25.7381	C	0.0533268
65	北方国际	2010	0	0.706491	0.667832	1	0.025456	-0.164779	0.00634301	0.544132	0.44553	1.24046	0.0247			21.3927	E
65	北方国际	2011	0	0.723701	0.697905	1	0.036605	0.193005	0.00574947	0.544132	0.444302	1.32125	0.0766	0.524728	1	21.5692	E	0.198973
65	北方国际	2012	0	0.756321	0.683978	1	0.044885	0.368838	0.00750289	0.544132	0.311787	1.18542	0.1507	0.551123	1	21.8832	E	0.205198
65	北方国际	2013	0	0.757927	0.683987	1	0.049207	0.248604	0.0352911	0.544132	0.453283	1.24169	0.168	0.560459	1	22.1052	E	0.197468
65	北方国际	2014	0	0.75983	0.689507	1	0.045613	0.234892	0.028067	0.544132	0.448851	1.17257	0.1208	0.574996	1	22.3162	E	0.184834
65	北方国际	2015	1	0.672985	0.647395	1	0.034824	0.345582	0.0187088	0.529386	0.489739	1.29396	0.0563	0.591018	1	22.613	E	0.0819674
65	北方国际	2016	1	0.698646	0.650365	1	0.04349	0.835751	0.0314801	0.431718	0.303625	1.22969	0.078	0.586487	1	23.2204	E	0.112159
65	北方国际	2017	0	0.640241	0.62446	1	0.047378	-0.05627	0.0396558	0.431718	0.426212	1.45587	0.0623	0.632897	1	23.1625	E	0.00734356
65	北方国际	2018	0	0.597413	0.659161	1	0.053966	-0.00145	0.0367389	0.431718	0.385051	1.51443	0.0652	0.61405	0	23.1611	E	-0.0166372
65	北方国际	2019	0	0.630137	0.681729	1	0.050153	0.288097	0.0381106	0.431718	0.213538	1.3476	0.067	0.633112	0	23.4142	E	-0.00297531
65	北方国际	2020	0	0.655597	0.689917	1	0.043367	0.226181	0.0437825	0.431712	0.273208	1.72862	0.0372	0.662362	0	23.6181	E	-0.00676492
66	中国长城	2010	1	0.674447	0.425013	1	0.02535	0.199644	0.103963	0.539174	0.0534329	1.26644	0.0037			24.2175	C
66	中国长城	2011	0	0.68834	0.388802	1	0.014464	-0.00378	0.0987547	0.539174	0.0761439	1.2407	-0.0444	0.558249	1	24.2137	C	0.130091
66	中国长城	2012	0	0.738523	0.390952	1	0.002436	0.194612	0.101545	0.539174	0.0907817	1.19246	-0.1035	0.538144	1	24.3915	C	0.200379
66	中国长城	2013	0	0.77851	0.401088	1	-0.019448	0.001069	0.0942956	0.539174	0.0733928	1.10452	-0.1484	0.552322	1	24.3926	C	0.226188
66	中国长城	2014	0	0.791154	0.395939	1	-0.008379	0.03381	0.0881988	0.539174	0.0897758	1.08259	-0.0887	0.561579	1	24.4258	C	0.229575
66	中国长城	2015	0	0.779422	0.38065	1	-0.004937	-0.027019	0.0926721	0.539174	0.0934573	1.14112	-0.0634	0.558227	1	24.3985	C	0.221195
66	中国长城	2016	0	0.767378	0.36451	1	0.005253	0.035604	0.0137794	0.539174	0.00973273	1.28673	-0.041	0.547291	1	24.4334	C	0.220087
66	中国长城	2017	1	0.502777	0.358456	1	0.04579	-0.627967	0.122338	0.409083	0.197508	1.47596	0.0051	0.532613	0	23.4447	C	-0.0298361
66	中国长城	2018	0	0.584406	0.386962	1	0.066014	0.052668	0.119958	0.407493	0.210995	1.31949	0.0656	0.482131	1	23.496	C	0.102275
66	中国长城	2019	0	0.600809	0.384474	1	0.053799	0.354231	0.128356	0.405877	0.183625	1.45938	0.045	0.498568	1	23.7992	C	0.102241
66	中国长城	2020	0	0.660481	0.376967	1	0.035401	0.27039	0.105328	0.415097	0.170945	1.58418	0.0181	0.518103	1	24.0386	C	0.142378
68	华控赛格	2010	0	0.387955	0.387955	1	0.08091	-0.376432	0.820072	0.224547	0.0769881	0.220123	-0.1207			19.8964	M
68	华控赛格	2011	0	0.422459	0.422459	1	-0.104039	-0.102019	0.762394	0.224547	0.120281	0.318842	-0.2406	0.346116	1	19.7888	M	0.0763427
68	华控赛格	2012	0	0.453366	0.453366	1	0.007428	0.085238	0.595612	0.224547	0.0835662	0.683021	-0.1582	0.387421	1	19.8706	M	0.0659449
68	华控赛格	2013	0	0.669023	0.421958	1	-0.062883	0.387888	0.362775	0.224547	0.0129286	0.85321	-0.1455	0.37994	1	20.1983	M	0.289083
68	华控赛格	2014	0	0.723252	0.491543	0	-0.250484	-0.288817	0.487744	0.224547	0.112402	0.522418	-0.6058	0.376731	1	19.8575	M	0.346521
68	华控赛格	2015	1	0.125987	0.402035	0	0.010732	0.80132	0.258005	0.26434	0.283526	4.20367	-0.052	0.437976	0	20.446	M	-0.311989
68	华控赛格	2016	0	0.390353	0.313564	0	0.00664	0.733424	0.143959	0.26434	0.413129	1.50616	-0.0436	0.356408	1	20.9961	M	0.0339448
68	华控赛格	2017	0	0.610299	0.279042	0	0.011643	1.13416	0.0637098	0.26434	0.229287	0.691	0.0229	0.329928	1	21.7542	M	0.280371
68	华控赛格	2018	0	0.728095	0.341487	0	-0.040564	0.228266	0.0484958	0.264767	0.159231	0.671346	-0.2158	0.348577	1	21.9598	M	0.379518
68	华控赛格	2019	0	0.747129	0.361233	1	0.001904	0.099488	0.0485141	0.264767	0.160442	0.745103	-0.0399	0.405527	1	22.0547	M	0.341602
68	华控赛格	2020	0	0.790441	0.354974	1	-0.048218	-0.01914	0.0529873	0.264767	0.129426	1.32787	-0.1453	0.41565	1	22.0353	M	0.374791
69	华侨城A	2010	0	0.696934	0.66525	1	0.068575	0.578746	0.223416	0.563633	0.112349	1.44724	0.0907			24.6056	K
69	华侨城A	2011	0	0.711698	0.664598	1	0.052361	0.293039	0.185368	0.565198	0.0978239	1.62312	0.0422	0.722089	0	24.8626	K	-0.0103909
69	华侨城A	2012	0	0.699528	0.674458	1	0.055572	0.163099	0.172612	0.566182	0.125761	1.43996	0.0465	0.737076	0	25.0137	K	-0.0375482
69	华侨城A	2013	0	0.685297	0.681233	1	0.056398	0.203848	0.163456	0.566319	0.107066	1.33669	0.0594	0.750431	0	25.1992	K	-0.0651345
69	华侨城A	2014	0	0.660105	0.691171	1	0.058928	0.079617	0.164633	0.568951	0.150868	1.59182	0.0554	0.764766	0	25.2758	K	-0.104661
69	华侨城A	2015	1	0.634098	0.705246	1	0.045489	0.214922	0.13026	0.576635	0.131255	1.88236	0.0264	0.774642	0	25.4705	K	-0.140544
69	华侨城A	2016	0	0.671215	0.689606	1	0.049957	0.269626	0.0997924	0.53468	0.106529	1.47911	0.0352	0.793814	0	25.7092	K	-0.122599
69	华侨城A	2017	0	0.698911	0.692405	1	0.042851	0.485965	0.0646419	0.53468	0.134073	1.62132	0.0393	0.799793	0	26.1053	K	-0.100882
69	华侨城A	2018	0	0.737692	0.682417	1	0.038394	0.35272	0.0494726	0.469972	0.0925607	1.61603	0.0334	0.823956	0	26.4074	K	-0.0862638
69	华侨城A	2019	0	0.749767	0.695553	1	0.037781	0.290491	0.0418791	0.470062	0.0987484	1.48792	0.0316	0.841709	0	26.6624	K	-0.0919425
69	华侨城A	2020	0	0.75826	0.716347	1	0.034436	0.202751	0.0406868	0.470103	0.1325	1.61767	0.0078	0.864326	0	26.847	K	-0.106066
70	特发信息	2010	0	0.454388	0.425013	1	0.039217	0.300179	0.12772	0.491365	0.223176	2.04248	-0.0197			21.191	C
70	特发信息	2011	0	0.495641	0.388802	1	0.023029	0.140313	0.281682	0.491365	0.172045	1.69172	-0.018	0.380267	1	21.3223	C	0.115374
70	特发信息	2012	0	0.509238	0.390952	1	0.027426	0.094121	0.16821	0.491365	0.124869	1.5235	0.0007	0.38031	1	21.4122	C	0.128928
70	特发信息	2013	1	0.482769	0.401088	1	0.028579	0.131445	0.188218	0.453289	0.0967675	1.51163	0.0035	0.378285	1	21.5357	C	0.104484
70	特发信息	2014	0	0.51634	0.395939	1	0.02715	0.157389	0.183611	0.453289	0.111659	1.46526	0.0021	0.396307	1	21.6819	C	0.120033
70	特发信息	2015	1	0.552956	0.38065	1	0.028093	0.550705	0.131468	0.391841	0.126018	1.3015	0.0103	0.401959	1	22.1206	C	0.150997
70	特发信息	2016	0	0.594942	0.36451	1	0.045221	0.252455	0.115544	0.391841	0.120559	1.26384	0.0464	0.420981	1	22.3457	C	0.173961
70	特发信息	2017	0	0.610373	0.358456	1	0.048884	0.201678	0.0944935	0.391841	0.139762	1.28621	0.0638	0.420939	1	22.5294	C	0.189434
70	特发信息	2018	0	0.634459	0.386962	1	0.041464	0.240837	0.0922632	0.391841	0.126998	1.32069	0.0471	0.426294	1	22.7452	C	0.208165
70	特发信息	2019	0	0.551146	0.384474	1	0.045416	0.009357	0.0764385	0.36174	0.109483	1.39714	0.0295	0.457165	1	22.7545	C	0.093981
70	特发信息	2020	0	0.66929	0.376967	1	0.005491	0.392962	0.0530482	0.361042	0.283015	1.39402	-0.0294	0.457185	1	23.086	C	0.212105
78	海王生物	2010	0	0.782385	0.607607	0	0.013327	0.31062	0.0994219	0.276556	0.217391	0.929988	0.003			22.1458	F
78	海王生物	2011	0	0.799178	0.592475	0	0.0128	0.165759	0.085314	0.276556	0.168981	1.00286	0.0025	0.567043	1	22.2992	F	0.232135
78	海王生物	2012	0	0.819737	0.567792	0	0.017239	0.212642	0.0736267	0.276556	0.185086	0.984753	0.0231	0.566419	1	22.492	F	0.253318
78	海王生物	2013	1	0.764565	0.59404	0	0.028595	0.367651	0.0730247	0.24662	0.186632	1.08323	-0.0039	0.561851	1	22.8051	F	0.202714
78	海王生物	2014	0	0.814926	0.562894	0	0.008683	0.201074	0.0702238	0.24662	0.158885	1.01985	0.0112	0.596845	1	22.9883	F	0.218081
78	海王生物	2015	0	0.832078	0.547384	0	0.040627	0.325026	0.0357213	0.239804	0.24101	1.07093	0.1001	0.592651	1	23.2698	F	0.239427
78	海王生物	2016	1	0.647212	0.534006	0	0.02994	0.305526	0.0292238	0.459346	0.184408	1.34804	0.0469	0.593153	1	23.5364	F	0.0540587
78	海王生物	2017	0	0.790373	0.538921	0	0.026691	0.852441	0.0241803	0.459623	0.104066	1.10372	0.0544	0.58286	1	24.1529	F	0.207513
78	海王生物	2018	0	0.825944	0.560462	0	0.017753	0.332498	0.022027	0.459623	0.0994266	1.1001	0.0334	0.622924	1	24.4399	F	0.20302
78	海王生物	2019	0	0.809302	0.568131	0	0.012507	0.00101	0.0240991	0.440329	0.148131	1.08617	0.017	0.654226	1	24.4409	F	0.155076
78	海王生物	2020	0	0.811438	0.542234	0	-0.001039	-0.035167	0.0269706	0.44221	0.135133	1.05517	-0.0212	0.661584	1	24.4051	F	0.149854
88	盐田港	2010	0	0.078657	0.413702	1	0.093871	0.023058	0.0638439	0.673695	0.392904	18.8455	0.0428			22.3277	G
88	盐田港	2011	0	0.077074	0.41937	1	0.086654	0.088218	0.0355287	0.673695	0.210378	8.6843	0.0392	0.411627	0	22.4123	G	-0.334553
88	盐田港	2012	0	0.074929	0.435512	1	0.083906	-0.02245	0.0360436	0.673695	0.161339	6.70864	0.0323	0.419289	0	22.3896	G	-0.34436
88	盐田港	2013	0	0.085955	0.440825	1	0.076022	0.055634	0.0316054	0.673695	0.155885	6.0306	0.0272	0.427954	0	22.4437	G	-0.341999
88	盐田港	2014	0	0.188218	0.461385	1	0.069362	0.221738	0.0242172	0.673695	0.190509	12.4091	0.0224	0.435367	0	22.644	G	-0.247149
88	盐田港	2015	0	0.229364	0.433589	1	0.066338	0.154246	0.0202284	0.673695	0.174807	3.22688	0.0109	0.460128	0	22.7874	G	-0.230764
88	盐田港	2016	0	0.215342	0.424958	1	0.046601	0.048014	0.0384939	0.673695	0.140945	4.55099	0.0108	0.45257	0	22.8343	G	-0.237228
88	盐田港	2017	0	0.238875	0.423714	1	0.046564	0.125816	0.055555	0.673695	0.11356	2.91157	0.0222	0.454926	0	22.9529	G	-0.216051
88	盐田港	2018	0	0.248857	0.418492	1	0.047117	0.109047	0.180984	0.673695	0.0859942	2.24436	0.0145	0.462503	0	23.0564	G	-0.213646
88	盐田港	2019	0	0.257485	0.409936	1	0.035802	0.068626	0.193257	0.673695	0.0809467	1.59187	-0.001	0.474318	0	23.1227	G	-0.216833
88	盐田港	2020	0	0.2492	0.438448	1	0.029232	0.189978	0.262346	0.67483	0.110636	2.26785	-0.009	0.476035	0	23.2967	G	-0.226835
89	深圳机场	2010	0	0.104214	0.413702	1	0.11067	0.128706	0.409049	0.613556	0.130378	1.69667	0.0953			22.6006	G
89	深圳机场	2011	0	0.251293	0.41937	1	0.072818	0.402075	0.278137	0.613556	0.196933	2.97255	0.0837	0.45472	0	22.9386	G	-0.203427
89	深圳机场	2012	0	0.293495	0.435512	1	0.056383	0.135144	0.221735	0.613552	0.120955	2.00651	0.0676	0.475612	0	23.0653	G	-0.182117
89	深圳机场	2013	0	0.341296	0.440825	1	0.042916	0.140234	0.774315	0.612997	0.080023	0.792981	0.0269	0.491588	0	23.1965	G	-0.150292
89	深圳机场	2014	0	0.376038	0.461385	1	0.021752	0.070501	0.648526	0.612995	0.152414	0.867282	-0.0177	0.543617	0	23.2647	G	-0.167579
89	深圳机场	2015	0	0.142207	0.433589	1	0.044579	-0.058479	0.659741	0.569686	0.149589	1.27623	0.0007	0.554627	0	23.2044	G	-0.41242
89	深圳机场	2016	0	0.141008	0.424958	1	0.046071	0.043903	0.613035	0.569686	0.208052	1.67465	-0.0005	0.535414	0	23.2474	G	-0.394406
89	深圳机场	2017	0	0.144605	0.423714	1	0.051462	0.051042	0.563876	0.569686	0.200258	2.00968	0.0067	0.529377	0	23.2972	G	-0.384772
89	深圳机场	2018	0	0.13351	0.418492	1	0.050679	0.025659	0.563256	0.569686	0.184627	2.22961	0.0064	0.527273	0	23.3225	G	-0.393763
89	深圳机场	2019	0	0.138555	0.409936	1	0.04319	0.042247	0.52679	0.569686	0.184179	1.70246	0.0022	0.525801	0	23.3639	G	-0.387246
89	深圳机场	2020	0	0.210235	0.438448	1	0.002545	0.078155	0.492451	0.569686	0.097009	0.687674	-0.0516	0.521956	0	23.4391	G	-0.311721
90	天健集团	2010	0	0.539683	0.667832	1	0.010902	0.725067	0.0165777	0.363494	0.0892346	1.23554	-0.0276			23.0417	E
90	天健集团	2011	0	0.590704	0.697905	1	0.027095	-0.261805	0.021952	0.363494	0.0784369	1.21169	-0.0157	0.643118	0	22.7382	E	-0.0524141
90	天健集团	2012	0	0.624482	0.683978	1	0.02916	0.143733	0.0171417	0.363494	0.132898	1.3346	-0.0134	0.640272	0	22.8725	E	-0.0157901
90	天健集团	2013	0	0.655718	0.683987	1	0.038648	0.141432	0.0244591	0.363494	0.188276	1.3801	0.0249	0.639425	1	23.0048	E	0.0162931
90	天健集团	2014	0	0.664769	0.689507	1	0.038224	0.126208	0.0173167	0.363494	0.193642	1.34885	0.0311	0.646267	1	23.1236	E	0.0185022
90	天健集团	2015	1	0.625577	0.647395	1	0.023703	0.501168	0.0105145	0.234748	0.255194	1.55053	0.0015	0.656227	0	23.5299	E	-0.0306501
90	天健集团	2016	0	0.671569	0.650365	1	0.023127	0.165328	0.0128611	0.234748	0.185882	1.709	-0.0051	0.669335	1	23.6829	E	0.00223381
90	天健集团	2017	0	0.74455	0.62446	1	0.023194	0.337057	0.0121492	0.234748	0.0946977	1.74064	0.0092	0.68053	1	23.9734	E	0.0640205
90	天健集团	2018	0	0.724716	0.659161	1	0.024428	0.230626	0.00983318	0.234748	0.142559	1.69453	-0.0004	0.682613	1	24.1809	E	0.042103
90	天健集团	2019	0	0.760364	0.681729	1	0.030601	0.270066	0.0101024	0.234748	0.122836	1.54302	0.011	0.715166	1	24.4199	E	0.0451983
90	天健集团	2020	0	0.774743	0.689917	1	0.030384	0.215444	0.00988424	0.234748	0.176133	1.50089	0.0052	0.741795	1	24.6151	E	0.0329483
96	广聚能源	2010	0	0.079303	0.607607	1	0.046543	0.020218	0.0788241	0.576082	0.351704	6.33158	-0.0059			21.3513	F
96	广聚能源	2011	0	0.088711	0.592475	1	0.047325	0.061879	0.0485657	0.576082	0.301473	5.23319	-0.0031	0.485321	0	21.4113	F	-0.39661
96	广聚能源	2012	0	0.09312	0.567792	1	0.010561	0.000157	0.0424704	0.576082	0.331967	5.21712	-0.0445	0.477745	0	21.4114	F	-0.384625
96	广聚能源	2013	0	0.085742	0.59404	1	0.033357	0.029278	0.038787	0.576082	0.400941	5.96683	-0.0185	0.469014	0	21.4403	F	-0.383272
96	广聚能源	2014	0	0.070359	0.562894	1	0.021448	-0.007471	0.042858	0.576082	0.459088	8.45855	-0.0322	0.482099	0	21.4328	F	-0.41174
96	广聚能源	2015	0	0.089219	0.547384	1	0.06737	0.0905	0.0346822	0.554113	0.526383	7.56098	0.0204	0.465582	0	21.5194	F	-0.376363
96	广聚能源	2016	0	0.051592	0.534006	1	0.122159	0.095993	0.0301679	0.555436	0.48235	13.4903	0.0806	0.455228	0	21.6111	F	-0.403636
96	广聚能源	2017	0	0.0593	0.538921	1	0.060702	0.050739	0.02717	0.555436	0.514146	11.5089	0.0102	0.443085	0	21.6606	F	-0.383785
96	广聚能源	2018	0	0.055786	0.560462	1	0.042204	0.036731	0.0274749	0.555436	0.514068	12.1159	-0.0089	0.459192	0	21.6967	F	-0.403406
96	广聚能源	2019	0	0.07143	0.568131	1	0.043773	0.11325	0.0187423	0.555436	0.499697	10.8212	-0.0056	0.477232	0	21.804	F	-0.405802
96	广聚能源	2020	0	0.07023	0.542234	1	0.043255	0.043946	0.015735	0.555436	0.554696	11.273	-0.0089	0.487316	0	21.847	F	-0.417086
99	中信海直	2010	0	0.356164	0.413702	1	0.049693	0.004914	0.645549	0.466457	0.0946795	3.36331	0.0037			21.6461	G
99	中信海直	2011	0	0.3603	0.41937	1	0.052258	0.077302	0.619194	0.466457	0.0901293	2.66309	0.0098	0.43761	0	21.7206	G	-0.0773096
99	中信海直	2012	0	0.435512	0.435512	1	0.041085	0.302513	0.521031	0.466457	0.244202	3.54005	-0.0018	0.44314	0	21.9849	G	-0.00762815
99	中信海直	2013	0	0.360138	0.440825	1	0.050666	0.0875	0.639281	0.421828	0.0572974	1.81922	-0.001	0.46355	0	22.0687	G	-0.103412
99	中信海直	2014	0	0.388661	0.461385	1	0.046189	0.160013	0.599551	0.395288	0.0739734	2.22015	-0.0007	0.482383	0	22.2172	G	-0.0937221
99	中信海直	2015	0	0.432835	0.433589	1	0.034962	0.113891	0.665419	0.386291	0.0766843	1.87195	-0.0116	0.503788	0	22.325	G	-0.0709527
99	中信海直	2016	0	0.412218	0.424958	1	0.018331	-0.013819	0.641572	0.386291	0.0704703	1.61162	-0.0414	0.501189	0	22.3111	G	-0.0889707
99	中信海直	2017	0	0.455037	0.423714	1	0.017003	0.148826	0.523902	0.386291	0.0979998	2.05301	-0.0267	0.496419	0	22.4499	G	-0.0413825
99	中信海直	2018	0	0.434482	0.418492	1	0.028101	0.007495	0.487382	0.386291	0.0745154	2.30874	-0.0204	0.495999	0	22.4573	G	-0.0615171
99	中信海直	2019	0	0.42148	0.409936	1	0.036019	0.034975	0.396082	0.386291	0.101552	1.62878	-0.0072	0.488923	0	22.4917	G	-0.0674425
99	中信海直	2020	0	0.347693	0.438448	1	0.038741	-0.059556	0.41177	0.386291	0.113998	3.31634	-0.0076	0.4782	0	22.4303	G	-0.130507
100	TCL科技	2010	1	0.661685	0.425013	0	0.008834	0.768779	0.0538634	0.097989	0.485178	1.45906	-0.0558			24.7025	C
100	TCL科技	2011	0	0.739467	0.388802	1	0.022577	0.384013	0.142665	0.097989	0.288706	1.26551	-0.012	0.62636	1	25.0275	C	0.113107
100	TCL科技	2012	0	0.74628	0.390952	0	0.01596	0.077424	0.267547	0.097989	0.223189	1.13113	-0.0264	0.628374	1	25.1021	C	0.117906
100	TCL科技	2013	0	0.744391	0.401088	0	0.036945	-0.020869	0.260771	0.097354	0.157757	1.29012	-0.0077	0.643984	1	25.081	C	0.100407
100	TCL科技	2014	1	0.710795	0.395939	0	0.045574	0.1895	0.218043	0.087869	0.170021	1.15641	0.0137	0.644714	1	25.2545	C	0.0660812
100	TCL科技	2015	1	0.663286	0.38065	0	0.028903	0.203258	0.233029	0.071835	0.137268	0.995864	-0.0026	0.648484	1	25.4396	C	0.0148023
100	TCL科技	2016	0	0.689087	0.36451	0	0.014528	0.316603	0.256364	0.071921	0.17939	1.12823	-0.0293	0.655891	1	25.7146	C	0.0331957
100	TCL科技	2017	1	0.662227	0.358456	0	0.022114	0.089422	0.203364	0.07842	0.171307	1.10863	-0.0015	0.666941	0	25.8003	C	-0.0047144
100	TCL科技	2018	0	0.684216	0.386962	0	0.021089	0.202565	0.186669	0.078227	0.139037	1.01868	0.0019	0.662924	1	25.9847	C	0.0212922
100	TCL科技	2019	0	0.612465	0.384474	0	0.022189	-0.144835	0.275769	0.09031	0.113126	1.11839	0.0071	0.689833	0	25.8283	C	-0.0773681
100	TCL科技	2020	1	0.650817	0.376967	0	0.01964	0.564551	0.359934	0.082576	0.084173	0.924974	0.0014	0.68394	0	26.2759	C	-0.0331227
150	宜华健康	2010	0	0.285637	0.285637	0	0.009673	-0.074129	0.00929055	0.484832	0.00200964	9.57335	-0.0432			20.7542	Q
150	宜华健康	2011	0	0.528672	0.31864	0	0.005288	0.44465	0.0125053	0.484832	0.00184413	1.92804	-0.0448	0.269149	1	21.1221	Q	0.259523
150	宜华健康	2012	0	0.574363	0.402687	0	0.001408	0.111024	0.0341561	0.484832	0.0079702	1.78153	-0.0481	0.311663	1	21.2273	Q	0.2627
150	宜华健康	2013	0	0.706744	0.459444	0	0.033835	0.640716	0.019281	0.484832	0.0404514	3.54711	0.0001	0.369743	1	21.7225	Q	0.337001
150	宜华健康	2014	0	0.673085	0.515421	0	0.011798	-0.069373	0.0183827	0.484832	0.00377085	1.52692	-0.0329	0.426384	1	21.6506	Q	0.246701
150	宜华健康	2015	1	0.630016	0.414614	0	0.012102	0.799897	0.0125096	0.35079	0.0747022	2.52577	-0.0158	0.45878	1	22.2383	Q	0.171236
150	宜华健康	2016	0	0.65133	0.375675	0	0.103158	0.582539	0.112044	0.370775	0.218231	0.957744	0.1401	0.446169	1	22.6973	Q	0.205161
150	宜华健康	2017	0	0.68845	0.474849	0	0.024188	0.058375	0.110659	0.370775	0.0606193	0.711852	-0.0023	0.440426	1	22.7541	Q	0.248024
150	宜华健康	2018	0	0.695233	0.505844	0	0.024254	0.085808	0.0868714	0.370775	0.0416112	0.663539	-0.0028	0.51567	1	22.8364	Q	0.179563
150	宜华健康	2019	0	0.846754	0.470886	0	-0.261063	-0.280668	0.109747	0.370418	0.0283198	0.587163	-0.3693	0.53722	1	22.507	Q	0.309534
150	宜华健康	2020	0	0.94591	0.450488	0	-0.120641	-0.144253	0.125562	0.330418	0.0296188	0.513498	-0.1863	0.546966	1	22.3512	Q	0.398944
151	中成股份	2010	0	0.190006	0.607607	1	0.00712	-0.027596	0.084455	0.480918	0.167435	3.16773	-0.0463			20.8078	F
151	中成股份	2011	0	0.272902	0.592475	1	-0.00916	0.089084	0.0727858	0.480918	0.27468	2.56592	-0.0678	0.468377	0	20.8932	F	-0.195475
151	中成股份	2012	0	0.45525	0.567792	1	0.026474	0.405567	0.0490695	0.500886	0.519371	1.76019	-0.0053	0.46652	0	21.2336	F	-0.0112697
151	中成股份	2013	0	0.606677	0.59404	1	0.037169	0.494675	0.0327492	0.500886	0.637564	1.49054	0.0429	0.462868	1	21.6355	F	0.143809
151	中成股份	2014	0	0.656582	0.562894	1	0.038599	0.172587	0.0127841	0.477235	0.775382	1.38702	0.056	0.499509	1	21.7947	F	0.157073
151	中成股份	2015	0	0.579701	0.547384	1	0.055603	-0.172613	0.0162763	0.453585	0.716381	1.56181	0.0773	0.491173	1	21.6052	F	0.0885281
151	中成股份	2016	0	0.517535	0.534006	1	0.048767	-0.143619	0.0160306	0.453585	0.621903	1.67434	0.0417	0.470135	1	21.4502	F	0.0474
151	中成股份	2017	0	0.54077	0.538921	1	0.041003	0.042569	0.0295149	0.453585	0.56768	1.51895	0.0315	0.454085	1	21.4919	F	0.0866852
151	中成股份	2018	0	0.536344	0.560462	1	0.038664	0.000377	0.0278183	0.453585	0.354269	1.5203	0.0284	0.461749	1	21.4923	F	0.0745946
151	中成股份	2019	0	0.60374	0.568131	1	0.003658	0.108887	0.0241767	0.453585	0.263463	1.35632	-0.0438	0.47476	1	21.5956	F	0.12898
151	中成股份	2020	0	0.64677	0.542234	1	-0.16106	-0.245594	0.0283865	0.453585	0.263177	1.17162	-0.283	0.491183	1	21.3138	F	0.155587
153	丰原药业	2010	0	0.40916	0.425013	1	0.031726	0.058365	0.374205	0.147509	0.0755739	1.14096	-0.0102			20.9669	C
153	丰原药业	2011	0	0.419497	0.388802	0	0.007528	0.033232	0.365048	0.147509	0.043568	1.02317	-0.0347	0.416295	1	20.9996	C	0.00320237
153	丰原药业	2012	0	0.465688	0.390952	0	0.012473	0.10033	0.360072	0.147509	0.0453218	1.01607	-0.0266	0.400364	1	21.0952	C	0.0653237
153	丰原药业	2013	1	0.467801	0.401088	0	0.013724	0.365764	0.319127	0.07642	0.155944	1.40667	-0.0214	0.40618	1	21.4069	C	0.0616206
153	丰原药业	2014	0	0.487414	0.395939	0	0.018376	0.129484	0.273039	0.114827	0.0750348	1.00993	-0.0096	0.434183	1	21.5286	C	0.0532313
153	丰原药业	2015	0	0.486291	0.38065	0	0.01365	0.030278	0.260136	0.114827	0.0715234	0.965557	-0.0142	0.430977	1	21.5585	C	0.0553142
153	丰原药业	2016	0	0.537108	0.36451	0	0.018355	0.080291	0.338858	0.114827	0.0628378	0.943412	-0.0425	0.423646	1	21.6357	C	0.113462
153	丰原药业	2017	0	0.559038	0.358456	0	0.023611	0.111365	0.289089	0.113039	0.0948084	1.00424	0.0023	0.423468	1	21.7413	C	0.13557
153	丰原药业	2018	0	0.570549	0.386962	0	0.020182	0.086816	0.252264	0.113039	0.100928	0.968408	0.0065	0.422015	1	21.8245	C	0.148534
153	丰原药业	2019	0	0.627174	0.384474	0	0.022646	0.183383	0.201525	0.114827	0.0985292	0.85477	0.0203	0.441834	1	21.9929	C	0.18534
153	丰原药业	2020	0	0.601789	0.376967	0	0.028078	0.021517	0.185682	0.114827	0.0757207	0.841714	0.0326	0.446337	1	22.0142	C	0.155452
155	川能动力	2010	0	0.495575	0.613091	1	-0.064762	0.050152	0.527249	0.634894	0.0585744	0.668796	-0.1438			21.9405	D
155	川能动力	2011	0	0.523088	0.621109	1	-0.071629	-0.079321	0.51252	0.634894	0.0576181	0.468131	-0.1438	0.568932	0	21.8579	D	-0.0458443
155	川能动力	2012	0	0.536233	0.601631	1	0.000493	0.014426	0.450598	0.634894	0.111431	0.552829	-0.0716	0.568841	0	21.8722	D	-0.0326077
155	川能动力	2013	0	0.74215	0.607038	1	-0.242736	-0.070185	0.44819	0.585957	0.136836	0.638428	-0.4362	0.541613	1	21.7994	D	0.200537
155	川能动力	2014	0	1.64989	0.573578	1	-1.21989	-0.539808	0.370475	0.425319	0.141535	0.226729	-1.9401	0.586021	1	21.0233	D	1.06387
155	川能动力	2016	0	0.030155	0.53257	1	0.294072	3.08814	3.77341e-05	0.262047	0.762825	33.1605	0.2704			21.8026	D
155	川能动力	2017	0	0.458189	0.544455	1	0.056232	1.30579	0.382715	0.262047	0.156174	2.41142	0.0287	0.448798	1	22.638	D	0.00939133
155	川能动力	2018	0	0.475944	0.575916	1	0.056845	0.065411	0.424724	0.262047	0.0931742	2.84159	0.0202	0.573155	0	22.7014	D	-0.0972115
155	川能动力	2019	0	0.417335	0.562833	1	0.045464	0.002371	0.399102	0.262047	0.139334	3.07154	0.0129	0.598356	0	22.7037	D	-0.181021
155	川能动力	2020	0	0.507244	0.575199	1	0.031802	0.274352	0.517982	0.262047	0.0999745	2.63223	-0.0006	0.59092	0	22.9462	D	-0.0836759
156	华数传媒	2012	1	0.74873	0.309661	0	0.051362	10.8119	0.42001	0.54299	0.122616	0.457171	0.0257			21.9422	R
156	华数传媒	2013	1	0.643314	0.286432	1	0.05024	0.502712	0.412349	0.523086	0.163206	0.581073	0.0332	0.371032	1	22.3495	R	0.272282
156	华数传媒	2014	0	0.602917	0.330415	1	0.069064	0.093154	0.398088	0.523086	0.160115	0.661145	0.0523	0.383209	1	22.4385	R	0.219708
156	华数传媒	2015	1	0.269583	0.286123	1	0.042018	1.28042	0.182802	0.418468	0.543895	3.45281	0.0178	0.410305	0	23.2629	R	-0.140722
156	华数传媒	2016	0	0.279278	0.288247	1	0.0428	0.107128	0.175606	0.418468	0.524063	3.25198	-0.0021	0.432577	0	23.3647	R	-0.153299
156	华数传媒	2017	0	0.280398	0.345899	1	0.044465	0.02761	0.184356	0.418468	0.258529	3.22372	0.0019	0.4393	0	23.3919	R	-0.158902
156	华数传媒	2018	0	0.277813	0.329772	1	0.0437	0.022248	0.192652	0.418468	0.279626	3.25449	0.0014	0.475278	0	23.4139	R	-0.197465
156	华数传媒	2019	0	0.300245	0.334735	1	0.041055	0.06665	0.193864	0.418468	0.339407	2.92151	0.0001	0.467794	0	23.4784	R	-0.167549
156	华数传媒	2020	1	0.40751	0.348206	1	0.040601	0.490785	0.342851	0.362966	0.240668	1.57807	-0.0018	0.475128	0	23.8777	R	-0.0676184
157	中联重科	2010	1	0.563865	0.425013	1	0.07283	0.85747	0.0580656	0.167681	0.325737	1.70765	0.0975			24.8663	C
157	中联重科	2011	0	0.502181	0.388802	1	0.114182	0.136304	0.0572991	0.185286	0.247892	1.83914	0.1274	0.619329	0	24.9941	C	-0.117148
157	中联重科	2012	0	0.53707	0.390952	1	0.084619	0.242976	0.0513559	0.18528	0.260818	1.92802	0.0858	0.596964	0	25.2116	C	-0.0598938
157	中联重科	2013	0	0.530345	0.401088	1	0.044137	0.006324	0.0600516	0.185284	0.224178	2.10548	0.0171	0.615893	0	25.2179	C	-0.0855481
157	中联重科	2014	0	0.56006	0.395939	1	0.006697	0.04714	0.064707	0.185267	0.180191	2.93249	-0.0365	0.629742	0	25.264	C	-0.0696818
157	中联重科	2015	0	0.566712	0.38065	1	0.000973	-0.000373	0.0832243	0.180802	0.144419	2.47112	-0.043	0.63616	0	25.2636	C	-0.0694479
157	中联重科	2016	0	0.576009	0.36451	1	-0.01015	-0.048889	0.0835859	0.180789	0.0919182	2.56215	-0.0595	0.629788	0	25.2135	C	-0.0537792
157	中联重科	2017	0	0.540256	0.358456	1	0.015009	-0.067219	0.0706089	0.177793	0.0992905	2.5354	-0.021	0.619176	0	25.1439	C	-0.0789196
157	中联重科	2018	0	0.585172	0.386962	1	0.020936	0.123965	0.0581952	0.177443	0.107729	1.77572	-0.0128	0.606513	0	25.2608	C	-0.0213408
157	中联重科	2019	0	0.570609	0.384474	1	0.046434	-0.014858	0.0630249	0.176033	0.0713844	1.82695	0.0217	0.628498	0	25.2458	C	-0.0578894
157	中联重科	2020	0	0.588158	0.376967	1	0.063257	0.262924	0.0525411	0.174547	0.107362	1.73053	0.0585	0.622262	0	25.4792	C	-0.0341043
158	常山北明	2010	0	0.49943	0.301963	1	0.011574	0.110175	0.312063	0.480641	0.207113	1.02196	-0.0305			22.2798	I
158	常山北明	2011	0	0.543603	0.277224	1	0.010809	0.115741	0.283067	0.480641	0.117716	0.976625	-0.0371	0.391564	1	22.3893	I	0.152039
158	常山北明	2012	0	0.575353	0.259587	1	0.002047	0.080466	0.291629	0.480641	0.142127	1.18968	-0.0551	0.381639	1	22.4667	I	0.193714
158	常山北明	2013	0	0.576942	0.312771	1	0.003039	0.009861	0.260003	0.480641	0.0706105	1.16186	-0.0784	0.377966	1	22.4765	I	0.198976
158	常山北明	2014	0	0.554528	0.317739	1	0.004369	-0.03812	0.209357	0.480641	0.0495571	0.92969	-0.0957	0.407551	1	22.4376	I	0.146977
158	常山北明	2015	1	0.503495	0.306566	1	0.022731	0.970384	0.118979	0.273201	0.102348	1.16122	-0.0393	0.404379	1	23.1159	I	0.0991164
158	常山北明	2016	0	0.551411	0.299885	1	0.0271	0.170202	0.106188	0.273201	0.157775	1.31963	-0.0283	0.447702	1	23.273	I	0.103709
158	常山北明	2017	0	0.52987	0.297485	1	0.027761	-0.00117	0.1258	0.273201	0.119008	1.30382	0.0073	0.451553	1	23.2719	I	0.0783175
158	常山北明	2018	0	0.569219	0.341295	1	0.012935	0.105834	0.157533	0.275457	0.142624	1.319	-0.014	0.451327	1	23.3725	I	0.117892
158	常山北明	2019	0	0.581776	0.334016	1	0.006726	0.000967	0.172303	0.284806	0.127656	1.1774	-0.0203	0.487749	1	23.3734	I	0.0940267
158	常山北明	2020	0	0.594665	0.315989	1	0.007191	0.052201	0.167726	0.284806	0.157006	1.43106	-0.0249	0.484761	1	23.4243	I	0.109904
159	国际实业	2010	0	0.467699	0.607607	0	0.200271	0.409434	0.0873008	0.333229	0.192756	2.02125	0.2296			21.9003	F
159	国际实业	2011	0	0.362134	0.592475	0	0.104777	-0.020818	0.095991	0.313838	0.161397	2.39485	0.0697	0.514578	0	21.8792	F	-0.152444
159	国际实业	2012	0	0.302494	0.567792	0	0.033897	-0.059816	0.0975684	0.305733	0.136145	2.43663	-0.0094	0.522975	0	21.8175	F	-0.220481
159	国际实业	2013	0	0.30427	0.59404	0	0.011767	-0.001342	0.0853506	0.304901	0.196115	2.49428	-0.0324	0.517601	0	21.8162	F	-0.213331
159	国际实业	2014	0	0.264477	0.562894	0	0.044666	-0.004941	0.0817213	0.304693	0.126539	3.07958	0.0054	0.535989	0	21.8112	F	-0.271512
159	国际实业	2015	0	0.260288	0.547384	0	0.020371	-0.00649	0.078644	0.29639	0.105417	3.13188	-0.0301	0.511487	0	21.8047	F	-0.251199
159	国际实业	2016	0	0.292732	0.534006	0	0.011509	0.056716	0.1286	0.29639	0.082546	2.55604	-0.0349	0.506607	0	21.8599	F	-0.213875
159	国际实业	2017	0	0.310459	0.538921	0	-0.023415	-0.025152	0.118552	0.29639	0.0974656	2.24827	-0.0748	0.507028	0	21.8344	F	-0.196569
159	国际实业	2018	0	0.218467	0.560462	0	0.018187	-0.098031	0.12664	0.29639	0.085478	2.70294	-0.0273	0.513632	0	21.7312	F	-0.295165
159	国际实业	2019	0	0.224618	0.568131	0	0.009251	0.028107	0.118756	0.246685	0.0500525	2.84433	-0.0337	0.513645	0	21.759	F	-0.289027
159	国际实业	2020	0	0.181153	0.542234	0	0.031723	-0.04888	0.10081	0.236706	0.0213214	3.782	-0.0109	0.525274	0	21.7089	F	-0.344121
301	东方盛虹	2010	0	0.319968	0.425013	1	0.01913	-0.034048	0.0894224	0.366935	0.125615	1.85097	-0.029			22.043	C
301	东方盛虹	2011	0	0.265155	0.388802	1	0.030952	-0.06946	0.0797174	0.366935	0.115066	1.75812	-0.0161	0.443323	0	21.971	C	-0.178168
301	东方盛虹	2012	0	0.247966	0.390952	1	0.044544	0.028776	0.0735977	0.366935	0.127197	1.62751	0.0027	0.41495	0	21.9994	C	-0.166984
301	东方盛虹	2013	0	0.191626	0.401088	1	0.090166	0.023425	0.0693595	0.366935	0.130812	2.39288	0.0179	0.415181	0	22.0226	C	-0.223555
301	东方盛虹	2014	0	0.215455	0.395939	1	0.05637	0.087324	0.0593536	0.366935	0.0948098	3.30202	0.0124	0.414498	0	22.1063	C	-0.199043
301	东方盛虹	2015	0	0.264025	0.38065	1	0.037859	0.105513	0.0591537	0.374487	0.0724016	2.5913	-0.0034	0.421528	0	22.2066	C	-0.157503
301	东方盛虹	2016	0	0.302185	0.36451	1	0.029632	0.127097	0.127284	0.265115	0.0861514	1.43383	-0.009	0.42098	0	22.3262	C	-0.118795
301	东方盛虹	2017	0	0.186972	0.358456	1	0.051641	-0.111203	0.0869842	0.265115	0.160318	5.33911	0.0116	0.434647	0	22.2083	C	-0.247675
301	东方盛虹	2018	1	0.407513	0.386962	0	0.038712	3.95303	0.384662	0.687066	0.124252	1.03994	0.0137	0.417439	0	23.8083	C	-0.00992649
301	东方盛虹	2019	0	0.563384	0.384474	0	0.046006	0.602353	0.381094	0.687066	0.151574	0.78689	0.0249	0.515318	1	24.2798	C	0.048066
301	东方盛虹	2020	1	0.64172	0.376967	0	0.004969	0.795935	0.218857	0.572555	0.240688	1.10762	-0.0343	0.540649	1	24.8653	C	0.101071
333	美的集团	2014	0	0.61983	0.395939	0	0.096817	0.240815	0.162287	0.354914	0.0515685	1.1004	0.1592			25.5132	C
333	美的集团	2015	1	0.565113	0.38065	0	0.105747	0.071076	0.145371	0.350669	0.0920661	1.20492	0.1667	0.627354	0	25.5819	C	-0.0622413
333	美的集团	2016	0	0.595683	0.36451	0	0.092977	0.324109	0.123427	0.347493	0.100797	1.23731	0.1493	0.620133	0	25.8626	C	-0.0244504
333	美的集团	2017	0	0.665768	0.358456	0	0.075013	0.454313	0.0910927	0.337148	0.19457	1.32361	0.1215	0.628376	1	26.2371	C	0.0373922
333	美的集团	2018	0	0.649397	0.386962	0	0.082102	0.062853	0.0850858	0.333798	0.105757	1.31582	0.1061	0.648998	1	26.2981	C	0.000399455
333	美的集团	2019	0	0.644	0.384474	0	0.083712	0.145067	0.0717479	0.31728	0.234859	1.42472	0.1126	0.66815	0	26.4335	C	-0.0241497
333	美的集团	2020	0	0.655263	0.376967	0	0.076326	0.193496	0.06171	0.308561	0.225345	1.31227	0.096	0.675088	0	26.6104	C	-0.0198255
338	潍柴动力	2010	0	0.551952	0.425013	1	0.153358	0.440158	0.150323	0.241528	0.21393	1.48621	0.3112			24.6776	C
338	潍柴动力	2011	0	0.530377	0.388802	1	0.10269	0.179922	0.156847	0.241639	0.26993	1.45202	0.1852	0.594127	0	24.843	C	-0.0637496
338	潍柴动力	2012	0	0.526552	0.390952	1	0.048767	0.077599	0.1738	0.242964	0.252215	1.63687	0.0482	0.591749	0	24.9178	C	-0.0651973
338	潍柴动力	2013	0	0.562831	0.401088	1	0.048619	0.183977	0.167459	0.242202	0.249359	1.64003	0.0461	0.607736	0	25.0866	C	-0.0449053
338	潍柴动力	2014	0	0.660711	0.395939	1	0.048039	0.533482	0.184528	0.242218	0.202924	1.3394	0.0482	0.623499	1	25.5142	C	0.0372118
338	潍柴动力	2015	0	0.636761	0.38065	1	0.018827	-0.045995	0.206016	0.242256	0.214161	1.44854	-0.0189	0.647406	0	25.4671	C	-0.0106447
338	潍柴动力	2016	0	0.728267	0.36451	1	0.02193	0.427578	0.157336	0.242217	0.165393	1.29545	-0.0097	0.642027	1	25.8231	C	0.0862402
338	潍柴动力	2017	0	0.702829	0.358456	1	0.048399	0.156396	0.142732	0.242282	0.180459	1.27865	0.0347	0.649931	1	25.9684	C	0.0528977
338	潍柴动力	2018	0	0.696705	0.386962	1	0.056635	0.082463	0.143485	0.242328	0.186139	1.21992	0.0443	0.64955	1	26.0476	C	0.0471549
338	潍柴动力	2019	0	0.705383	0.384474	1	0.050276	0.153721	0.111128	0.24432	0.206128	1.19181	0.034	0.669772	1	26.1906	C	0.0356113
338	潍柴动力	2020	0	0.702924	0.376967	1	0.041643	0.143218	0.117166	0.244331	0.229792	1.23282	0.0193	0.67552	1	26.3245	C	0.0274042
400	许继电气	2010	0	0.520769	0.425013	1	0.042959	0.249681	0.141655	0.298984	0.174156	1.82929	0.0126			22.4733	C
400	许继电气	2011	0	0.580492	0.388802	1	0.043015	0.228813	0.118785	0.193821	0.165642	1.81486	0.0343	0.47486	1	22.6794	C	0.105632
400	许继电气	2012	0	0.539772	0.390952	1	0.082237	-0.020652	0.150539	0.193821	0.0778784	1.87785	0.0784	0.473713	1	22.6585	C	0.0660591
400	许继电气	2013	0	0.539619	0.401088	1	0.092894	0.197146	0.12098	0.193821	0.141302	1.87688	0.1024	0.469284	1	22.8384	C	0.0703346
400	许继电气	2014	1	0.422345	0.395939	1	0.119463	0.301688	0.0953599	0.410249	0.076648	2.45627	0.1481	0.48218	0	23.1021	C	-0.0598353
400	许继电气	2015	0	0.449712	0.38065	1	0.064534	0.157071	0.0794262	0.409474	0.0739694	2.21946	0.0625	0.469173	0	23.248	C	-0.0194614
400	许继电气	2016	0	0.472021	0.36451	1	0.065764	0.145227	0.0722318	0.41276	0.12613	2.0417	0.0867	0.477199	0	23.3836	C	-0.00517775
400	许继电气	2017	0	0.469273	0.358456	1	0.044536	0.070477	0.0782584	0.41276	0.087643	1.83447	0.0523	0.474804	0	23.4517	C	-0.00553089
400	许继电气	2018	0	0.426969	0.386962	1	0.018777	-0.047804	0.0840533	0.41276	0.0668738	1.97578	0.005	0.479349	0	23.4027	C	-0.0523799
400	许继电气	2019	0	0.42498	0.384474	1	0.032768	0.035174	0.0864789	0.432561	0.0832876	2.15195	0.0227	0.498013	0	23.4373	C	-0.0730334
400	许继电气	2020	0	0.452629	0.376967	1	0.047758	0.113754	0.0950626	0.432561	0.103515	2.06801	0.0348	0.494629	0	23.545	C	-0.0419995
401	冀东水泥	2010	0	0.692911	0.425013	1	0.051847	0.399448	0.445896	0.414247	0.107627	0.862248	0.0461			24.1328	C
401	冀东水泥	2011	0	0.654412	0.388802	1	0.04154	0.258589	0.484964	0.414247	0.0857487	0.645423	0.0243	0.583844	1	24.3628	C	0.0705675
401	冀东水泥	2012	1	0.677956	0.390952	1	0.003325	0.090054	0.580536	0.386272	0.080101	0.735718	-0.0305	0.580766	1	24.4491	C	0.0971896
401	冀东水泥	2013	0	0.677456	0.401088	1	0.004611	0.038314	0.607138	0.38628	0.0608533	0.687723	-0.029	0.602913	1	24.4867	C	0.0745431
401	冀东水泥	2014	0	0.694987	0.395939	1	-0.006299	0.022278	0.578374	0.38628	0.0694953	0.526451	-0.0449	0.612792	1	24.5087	C	0.0821952
401	冀东水泥	2015	0	0.725467	0.38065	1	-0.05209	-0.062946	0.596001	0.374831	0.0483533	0.425869	-0.0929	0.610917	1	24.4437	C	0.11455
401	冀东水泥	2016	0	0.730765	0.36451	1	-0.00057	0.004816	0.562318	0.3	0.0768696	0.515765	-0.0425	0.608045	1	24.4485	C	0.12272
401	冀东水泥	2017	0	0.725263	0.358456	1	0.003196	-0.010746	0.572025	0.3	0.088503	0.506404	-0.0258	0.594429	1	24.4377	C	0.130834
401	冀东水泥	2018	0	0.615594	0.386962	1	0.041289	0.510768	0.451912	0.3	0.150769	0.801637	0.0234	0.590248	1	24.8503	C	0.0253461
401	冀东水泥	2019	0	0.525172	0.384474	1	0.080757	-0.020322	0.537034	0.3	0.0984473	0.776785	0.0575	0.61694	0	24.8298	C	-0.0917681
401	冀东水泥	2020	0	0.454608	0.376967	1	0.087937	-0.02941	0.53161	0.3	0.100031	1.16019	0.0655	0.613489	0	24.7999	C	-0.158881
402	金融街	2010	0	0.681675	0.66525	1	0.03385	0.278936	0.0304665	0.265473	0.25674	2.14163	0.0103			24.7154	K
402	金融街	2011	0	0.690309	0.664598	1	0.034454	0.102532	0.0456664	0.265473	0.154623	1.54141	0.0043	0.747905	0	24.813	K	-0.0575956
402	金融街	2012	0	0.699479	0.674458	1	0.038505	0.172603	0.0376595	0.265473	0.162508	1.76538	0.0117	0.754338	0	24.9722	K	-0.0548588
402	金融街	2013	0	0.678514	0.681233	1	0.046273	0.086252	0.0342288	0.265473	0.128487	2.21027	0.0408	0.76846	0	25.0549	K	-0.0899456
402	金融街	2014	0	0.693987	0.691171	1	0.035536	0.151397	0.0327851	0.268861	0.0920442	2.05963	0.0272	0.77586	0	25.1959	K	-0.0818728
402	金融街	2015	0	0.72555	0.705246	1	0.021433	0.206551	0.0273048	0.27886	0.0808408	3.10096	0.0051	0.791601	0	25.3837	K	-0.0660514
402	金融街	2016	0	0.724098	0.689606	1	0.024953	0.067723	0.0233086	0.296505	0.11822	2.60995	0.0037	0.812286	0	25.4492	K	-0.0881876
402	金融街	2017	0	0.730814	0.692405	1	0.032765	0.109718	0.0208512	0.300915	0.0922342	2.63616	0.0117	0.804524	0	25.5533	K	-0.0737095
402	金融街	2018	0	0.749551	0.682417	1	0.027184	0.186169	0.017276	0.311385	0.0805053	2.707	0.0097	0.810524	0	25.724	K	-0.0609733
402	金融街	2019	0	0.759361	0.695553	1	0.025438	0.090644	0.015441	0.311385	0.068073	2.2053	0.0067	0.814631	0	25.8108	K	-0.0552703
402	金融街	2020	0	0.764757	0.716347	1	0.013111	0.044559	0.015605	0.311385	0.111207	2.24313	-0.0127	0.827756	0	25.8544	K	-0.062999
403	派林生物	2010	0	0.703921	0.425013	0	-0.011789	-0.260731	0.530935	0.2911	0.0162179	0.454619	-0.0783			20.6458	C
403	派林生物	2011	0	0.705722	0.388802	0	0.004109	0.038244	0.409739	0.2911	0.0546951	0.741442	-0.0397	0.402473	1	20.6833	C	0.303249
403	派林生物	2012	0	0.730624	0.390952	0	0.002374	0.111512	0.304417	0.2911	0.0355095	0.418654	-0.0058	0.372174	1	20.789	C	0.35845
403	派林生物	2013	0	0.703759	0.401088	0	0.053915	0.111625	0.273805	0.226068	0.0135021	0.460859	0.1735	0.372708	1	20.8948	C	0.331051
403	派林生物	2014	0	0.615809	0.395939	0	0.089572	0.005601	0.521276	0.226068	0.0366032	0.567829	0.0905	0.379986	1	20.9004	C	0.235823
403	派林生物	2015	0	0.584694	0.38065	0	0.052825	0.059895	0.486242	0.226068	0.040811	0.609959	0.0511	0.388545	1	20.9586	C	0.196149
403	派林生物	2016	0	0.588208	0.36451	0	0.03196	0.011291	0.368327	0.226068	0.158506	0.905741	0.017	0.386809	1	20.9698	C	0.201399
403	派林生物	2017	0	0.589444	0.358456	0	0.011544	0.032029	0.339242	0.274859	0.110461	0.98418	-0.0081	0.373253	1	21.0013	C	0.216191
403	派林生物	2018	0	0.529828	0.386962	0	0.056878	-0.002289	0.313491	0.274859	0.117465	1.12729	0.1079	0.368616	1	20.999	C	0.161212
403	派林生物	2019	0	0.369631	0.384474	0	0.124121	-0.034848	0.298527	0.274859	0.087244	1.77005	0.2128	0.375788	0	20.9636	C	-0.00615736
403	派林生物	2020	0	0.414924	0.376967	0	0.110542	0.299593	0.21193	0.273061	0.0622208	1.36335	0.1478	0.359713	1	21.2256	C	0.0552108
404	长虹华意	2010	0	0.752424	0.425013	1	0.021469	0.332646	0.218308	0.299155	0.0748101	0.928451	0.0151			22.002	C
404	长虹华意	2011	0	0.776426	0.388802	1	0.017076	0.173834	0.184837	0.299155	0.116579	0.955315	-0.0091	0.455587	1	22.1623	C	0.320839
404	长虹华意	2012	0	0.763796	0.390952	1	0.036621	0.121546	0.176268	0.299155	0.117218	0.980091	0.0724	0.442243	1	22.277	C	0.321553
404	长虹华意	2013	1	0.609224	0.401088	1	0.039853	0.346004	0.145463	0.288055	0.17638	1.25646	0.0527	0.446471	1	22.5741	C	0.162753
404	长虹华意	2014	0	0.591573	0.395939	1	0.043844	0.037565	0.177803	0.288055	0.179026	1.27749	0.0493	0.468573	1	22.611	C	0.123
404	长虹华意	2015	0	0.574696	0.38065	1	0.047574	0.055411	0.191124	0.288055	0.134725	1.33128	0.0487	0.469333	1	22.665	C	0.105363
404	长虹华意	2016	0	0.598875	0.36451	1	0.048845	0.162397	0.167594	0.288055	0.248494	1.32221	0.0474	0.463847	1	22.8154	C	0.135028
404	长虹华意	2017	0	0.602868	0.358456	1	0.021256	0.231497	0.138801	0.289518	0.18072	1.29524	-0.0051	0.46149	1	23.0237	C	0.141378
404	长虹华意	2018	0	0.582463	0.386962	1	0.016226	0.011599	0.155907	0.299774	0.275476	1.36063	-0.018	0.472955	1	23.0352	C	0.109508
404	长虹华意	2019	0	0.584174	0.384474	1	0.009759	0.015307	0.150552	0.306029	0.282454	1.42937	-0.0305	0.491595	1	23.0504	C	0.0925787
404	长虹华意	2020	0	0.596269	0.376967	1	0.016611	0.06732	0.134751	0.306029	0.238152	1.35613	-0.0181	0.4912	1	23.1155	C	0.105069
407	胜利股份	2010	0	0.5325	0.613091	0	0.107701	0.292915	0.249269	0.092287	0.127229	0.835385	0.1363			21.8594	D
407	胜利股份	2011	0	0.552447	0.621109	0	0.001987	0.006166	0.240675	0.092287	0.15071	0.824444	-0.0176	0.564122	0	21.8656	D	-0.0116754
407	胜利股份	2012	0	0.585817	0.601631	0	-0.043889	0.013161	0.252364	0.092287	0.213522	0.904426	-0.0806	0.586592	0	21.8786	D	-0.000774661
407	胜利股份	2013	0	0.615876	0.607038	0	0.014571	0.099477	0.230197	0.092287	0.16276	0.864199	0.0103	0.584501	1	21.9735	D	0.0313747
407	胜利股份	2014	1	0.506253	0.573578	0	0.012915	0.175232	0.104284	0.151427	0.167301	1.10151	-0.0083	0.581891	0	22.1349	D	-0.0756382
407	胜利股份	2015	0	0.494332	0.541326	0	0.009988	0.011905	0.160286	0.154024	0.17163	0.94427	-0.0218	0.557983	0	22.1468	D	-0.0636511
407	胜利股份	2016	1	0.41451	0.53257	0	-0.075581	0.03635	0.203027	0.154002	0.133513	1.12267	-0.1434	0.543849	0	22.1825	D	-0.129339
407	胜利股份	2017	0	0.465132	0.544455	0	0.024321	0.172582	0.209508	0.093259	0.119597	0.864609	-0.015	0.558365	0	22.3417	D	-0.0932334
407	胜利股份	2018	0	0.574102	0.575916	0	0.028301	0.273913	0.22808	0.093259	0.158695	0.726325	0.0099	0.563867	1	22.5838	D	0.0102348
407	胜利股份	2019	0	0.552642	0.562833	0	0.031333	0.012803	0.243986	0.099861	0.113686	0.688845	0.0074	0.597578	0	22.5965	D	-0.0449363
407	胜利股份	2020	0	0.570321	0.575199	0	0.031934	0.037358	0.265286	0.099861	0.132566	0.723314	0.0046	0.590626	0	22.6332	D	-0.0203054
408	藏格控股	2010	0	0.62671	0.425013	0	0.073708	-0.141877	0.167431	0.227823	0.00465903	1.31914	0.042			19.9045	C
408	藏格控股	2011	0	0.600549	0.388802	0	0.013266	-0.029706	0.147281	0.227823	0.00415753	1.27043	-0.0359	0.323713	1	19.8743	C	0.276836
408	藏格控股	2012	0	0.607177	0.390952	0	0.010731	0.054126	0.129299	0.214773	0.0133541	1.25489	-0.0544	0.309404	1	19.9271	C	0.297773
408	藏格控股	2013	0	0.664357	0.401088	0	0.028455	0.27877	0.0937969	0.196907	0.00433329	1.29378	-0.3119	0.314182	1	20.173	C	0.350175
408	藏格控股	2014	0	0.69855	0.395939	0	-0.12142	-0.208606	0.0465618	0.196907	0.000478959	1.3529	-0.3697	0.331026	1	19.939	C	0.367524
408	藏格控股	2015	0	0.833984	0.38065	0	-0.130595	0.016322	0.0436246	0.196907	0.00232014	1.06585	-0.4513	0.336123	1	19.9552	C	0.497861
408	藏格控股	2016	1	0.186463	0.36451	0	0.124885	14.8669	0.44107	0.436669	0.235507	2.99849	0.1381	0.329428	0	22.7194	C	-0.142965
408	藏格控股	2017	0	0.156207	0.358456	0	0.157134	0.052156	0.422153	0.430786	0.107968	3.13261	0.1353	0.448571	0	22.7703	C	-0.292364
408	藏格控股	2018	0	0.207796	0.386962	0	0.090584	0.211868	0.336843	0.430786	0.00642962	2.22904	0.076	0.441772	0	22.9624	C	-0.233976
408	藏格控股	2019	0	0.180113	0.384474	0	0.031965	0.0275	0.392167	0.430786	0.00851341	1.58399	-0.0116	0.475463	0	22.9896	C	-0.29535
408	藏格控股	2020	0	0.08764	0.376967	0	0.026377	-0.100162	0.415165	0.430786	0.0532108	3.12356	-0.0262	0.48946	0	22.884	C	-0.40182
409	云鼎科技	2010	0	0.250909	0.301963	1	-0.117317	-0.075316	0.0155189	0.267778	0.432385	2.71835	-0.1857			17.6909	I
409	云鼎科技	2011	0	0.110442	0.277224	1	0.119549	-0.027166	0.0132269	0.267778	0.0160956	6.21112	-0.0175	0.136541	0	17.6633	I	-0.0260994
409	云鼎科技	2012	1	0.213988	0.259587	0	0.067242	24.5575	0.256998	0.268296	0.160215	1.64777	0.0415	0.0798649	1	20.9043	I	0.134123
409	云鼎科技	2013	0	0.383685	0.312771	1	0.071652	0.48271	0.275862	0.239175	0.117417	0.855001	0.0619	0.289825	1	21.2981	I	0.0938602
409	云鼎科技	2014	0	0.617375	0.317739	1	-0.008902	0.863875	0.231516	0.239175	0.0551001	0.247449	-0.0646	0.348027	1	21.9208	I	0.269348
409	云鼎科技	2015	0	0.727898	0.306566	1	0.021733	0.713943	0.171878	0.158753	0.0518523	0.62523	0.0176	0.398908	1	22.4596	I	0.32899
409	云鼎科技	2016	0	0.78185	0.299885	1	-0.030946	0.091919	0.154107	0.177423	0.059534	0.545536	-0.0758	0.422499	1	22.5475	I	0.359351
409	云鼎科技	2017	0	0.818473	0.297485	1	-0.04541	-0.036288	0.176046	0.165153	0.072241	0.543143	-0.0848	0.429864	1	22.5106	I	0.388609
409	云鼎科技	2018	0	0.551379	0.341295	1	0.026565	-0.197409	0.147398	0.167061	0.0420357	1.32741	0.0272	0.43133	1	22.2907	I	0.120049
409	云鼎科技	2019	0	0.666963	0.334016	1	-0.227375	-0.20016	0.172563	0.167061	0.157321	0.929426	-0.3214	0.42957	1	22.0673	I	0.237393
409	云鼎科技	2020	0	0.427478	0.315989	1	0.099763	-0.74014	0.18738	0.167061	0.200994	1.6693	0.0245	0.456806	0	20.7197	I	-0.0293282
411	英特集团	2010	0	0.81415	0.607607	1	0.035461	0.334094	0.0452794	0.213545	0.123508	1.06679	0.0742			21.6259	F
411	英特集团	2011	0	0.750787	0.592475	1	0.104333	0.49191	0.0518519	0.213545	0.202609	1.19142	0.2846	0.533962	1	22.0259	F	0.216825
411	英特集团	2012	0	0.745088	0.567792	1	0.034961	0.117193	0.0473795	0.213545	0.145672	1.19675	0.0767	0.537789	1	22.1367	F	0.207299
411	英特集团	2013	0	0.740446	0.59404	1	0.035179	0.167243	0.0458557	0.213545	0.131746	1.23086	0.0727	0.541355	1	22.2914	F	0.199091
411	英特集团	2014	0	0.737726	0.562894	1	0.024631	0.086191	0.0538734	0.213545	0.100674	1.22994	0.0389	0.565977	1	22.3741	F	0.171749
411	英特集团	2015	0	0.752556	0.547384	1	0.025127	0.175366	0.0433013	0.215432	0.105967	1.19832	0.0422	0.554916	1	22.5356	F	0.19764
411	英特集团	2016	0	0.757153	0.534006	1	0.027462	0.140763	0.068068	0.215432	0.114645	1.19758	0.0491	0.554465	1	22.6673	F	0.202688
411	英特集团	2017	0	0.790254	0.538921	1	0.021077	0.300015	0.0613074	0.2988	0.17884	1.15888	0.03	0.555811	1	22.9297	F	0.234443
411	英特集团	2018	0	0.768319	0.560462	1	0.024895	-0.010005	0.0592744	0.2988	0.173044	1.25294	0.023	0.567562	1	22.9197	F	0.200757
411	英特集团	2019	1	0.72408	0.568131	1	0.031355	0.197603	0.0516418	0.249	0.14572	1.27749	0.0405	0.578877	1	23.1	F	0.145203
411	英特集团	2020	0	0.715042	0.542234	1	0.030471	0.044646	0.0479557	0.249	0.161931	1.34717	0.0253	0.597071	1	23.1437	F	0.117971
413	东旭光电	2010	0	0.363774	0.425013	1	0.010845	0.029424	0.262295	0.289257	0.02724	1.79781	-0.0825			19.7421	C
413	东旭光电	2011	0	0.305501	0.388802	0	0.032438	-0.002034	0.141393	0.289257	0.0423596	2.26601	-0.004	0.325768	0	19.7401	C	-0.0202667
413	东旭光电	2012	0	0.755861	0.390952	0	0.116907	4.51094	0.0244349	0.289257	0.0537273	2.33631	0.1829	0.292147	1	21.4468	C	0.463714
413	东旭光电	2013	1	0.349694	0.401088	0	0.045339	3.38131	0.0156215	0.143999	0.286357	8.14782	0.0171	0.373273	0	22.9241	C	-0.0235788
413	东旭光电	2014	0	0.480613	0.395939	0	0.072919	0.380294	0.157101	0.146537	0.256355	3.39328	0.0214	0.492517	0	23.2464	C	-0.0119038
413	东旭光电	2015	1	0.49437	0.38065	0	0.048354	1.30977	0.239601	0.216416	0.430906	2.59455	0.0127	0.513803	0	24.0836	C	-0.0194332
413	东旭光电	2016	1	0.507345	0.36451	0	0.027987	0.625992	0.191182	0.113153	0.556442	3.809	-0.0109	0.558674	0	24.5697	C	-0.0513286
413	东旭光电	2017	1	0.526364	0.358456	0	0.028646	0.445412	0.163874	0.158977	0.404401	2.25016	0.0011	0.587685	0	24.9381	C	-0.0613208
413	东旭光电	2018	0	0.539472	0.386962	0	0.031261	0.072289	0.13275	0.15969	0.272915	1.67079	0.0045	0.600069	0	25.0079	C	-0.0605968
413	东旭光电	2019	0	0.534897	0.384474	0	-0.022995	-0.066353	0.140427	0.15969	0.171176	1.35816	-0.059	0.618388	0	24.9392	C	-0.083491
413	东旭光电	2020	0	0.558631	0.376967	0	-0.053565	-0.043259	0.146276	0.15969	0.148648	1.10587	-0.1025	0.622561	0	24.895	C	-0.0639303
415	渤海租赁	2010	0	0.782727	0.430263	0	0.001635	0.110842	0.260093	0.109877	0.169464	0.913662	-0.0523			20.9715	L
415	渤海租赁	2011	1	0.541802	0.428056	0	0.019726	13.5229	0.000165595	0.449021	0.292489	2.61815	-0.0318	0.420187	1	23.6473	L	0.121615
415	渤海租赁	2012	0	0.680917	0.400095	0	0.021026	0.611704	0.281592	0.449021	0.0766661	0.51549	-0.024	0.527635	1	24.1246	L	0.153282
415	渤海租赁	2013	0	0.853207	0.420071	0	0.023349	0.904011	0.445921	0.449021	0.0658989	0.552892	-0.0135	0.559254	1	24.7685	L	0.293953
415	渤海租赁	2014	1	0.81397	0.43681	0	0.017404	0.185475	0.403033	0.4432	0.0697818	0.659905	-0.0225	0.620786	1	24.9387	L	0.193184
415	渤海租赁	2015	1	0.753311	0.416985	0	0.013557	0.947719	0.362893	0.446422	0.21409	1.34169	-0.0255	0.639403	1	25.6053	L	0.113908
415	渤海租赁	2016	0	0.825802	0.382259	0	0.013115	0.642385	0.541395	0.345562	0.089447	0.982807	-0.0218	0.66526	1	26.1015	L	0.160542
415	渤海租赁	2017	0	0.882109	0.427822	0	0.010507	0.386657	0.600205	0.349069	0.0885207	0.743597	-0.0184	0.696188	1	26.4284	L	0.185921
415	渤海租赁	2018	0	0.807246	0.503916	0	0.009322	-0.048522	0.636743	0.34537	0.0394876	1.00076	-0.0193	0.746928	1	26.3786	L	0.0603176
415	渤海租赁	2019	0	0.794467	0.452883	0	0.012514	-0.070959	0.747623	0.303149	0.0307533	0.606851	-0.0163	0.791932	1	26.305	L	0.00253519
415	渤海租赁	2020	0	0.833928	0.497378	0	-0.034353	-0.057713	0.751114	0.28016	0.0722246	0.750987	-0.0647	0.768425	1	26.2456	L	0.0655026
417	合肥百货	2010	0	0.630959	0.607607	1	0.082068	0.211078	0.217885	0.239859	0.461487	1.10292	0.1776			22.2214	F
417	合肥百货	2011	1	0.565579	0.592475	1	0.094699	0.379584	0.151449	0.221313	0.566653	1.38555	0.2	0.571488	0	22.5432	F	-0.00590878
417	合肥百货	2012	0	0.539711	0.567792	1	0.0689	0.079855	0.167665	0.221313	0.528264	1.34481	0.0914	0.576738	0	22.6201	F	-0.0370272
417	合肥百货	2013	0	0.540901	0.59404	1	0.063087	0.128032	0.135621	0.221313	0.502582	1.26963	0.0821	0.572305	0	22.7405	F	-0.0314044
417	合肥百货	2014	0	0.532677	0.562894	1	0.056121	0.057466	0.137951	0.221381	0.442913	1.20763	0.0643	0.593766	0	22.7964	F	-0.061089
417	合肥百货	2015	0	0.530825	0.547384	1	0.040088	0.043424	0.159966	0.221381	0.327778	1.0704	0.0262	0.580083	0	22.8389	F	-0.0492583
417	合肥百货	2016	0	0.551745	0.534006	1	0.039236	0.112193	0.151084	0.380044	0.32931	1.11922	0.0304	0.577749	0	22.9452	F	-0.0260043
417	合肥百货	2017	0	0.572341	0.538921	1	0.02931	0.094387	0.168826	0.380044	0.339886	1.06343	0.0116	0.56148	1	23.0354	F	0.0108611
417	合肥百货	2018	0	0.575794	0.560462	1	0.029851	0.041137	0.205638	0.380044	0.289677	1.01869	0.0097	0.572721	1	23.0758	F	0.00307347
417	合肥百货	2019	0	0.562743	0.568131	1	0.022839	0.029373	0.197775	0.380044	0.225744	0.926892	-0.0043	0.590334	0	23.1047	F	-0.0275907
417	合肥百货	2020	0	0.564571	0.542234	1	0.017011	0.028252	0.182153	0.380044	0.279184	1.05167	-0.0233	0.597237	0	23.1326	F	-0.0326661
419	通程控股	2010	0	0.718966	0.607607	1	0.032466	0.113663	0.456575	0.447832	0.188146	0.607218	0.0212			21.8825	F
419	通程控股	2011	0	0.532363	0.592475	1	0.06046	0.119883	0.389874	0.45113	0.256317	0.92181	0.0651	0.557572	0	21.9957	F	-0.0252089
419	通程控股	2012	0	0.530868	0.567792	1	0.041908	0.038637	0.354767	0.45113	0.262786	0.95755	0.0197	0.545713	0	22.0336	F	-0.0148446
419	通程控股	2013	0	0.520257	0.59404	1	0.038086	0.029011	0.31783	0.45113	0.287123	1.01425	0.0133	0.53412	0	22.0622	F	-0.0138632
419	通程控股	2014	0	0.487812	0.562894	1	0.036475	-0.009259	0.301276	0.45113	0.27478	1.13176	0.0092	0.549387	0	22.0529	F	-0.0615752
419	通程控股	2015	0	0.487041	0.547384	1	0.028826	0.016766	0.276882	0.448823	0.273771	1.12436	-0.008	0.529568	0	22.0695	F	-0.0425268
419	通程控股	2016	0	0.475139	0.534006	1	0.029267	0.035024	0.309904	0.443304	0.272068	1.08095	-0.0059	0.521215	0	22.1039	F	-0.0460755
419	通程控股	2017	0	0.470669	0.538921	1	0.035488	0.044958	0.280821	0.443304	0.257759	1.19064	0.0099	0.518121	0	22.1479	F	-0.0474516
419	通程控股	2018	0	0.394411	0.560462	1	0.034157	0.185518	0.223897	0.443304	0.227802	1.3565	0.0039	0.520565	0	22.3181	F	-0.126154
419	通程控股	2019	0	0.374371	0.568131	1	0.039205	0.0354	0.205885	0.443304	0.182439	1.44491	0.0015	0.539727	0	22.3529	F	-0.165356
419	通程控股	2020	0	0.348544	0.542234	1	0.038755	0.045162	0.187625	0.443304	0.212188	1.75958	-0.0011	0.54422	0	22.3971	F	-0.195676
420	吉林化纤	2010	0	0.686778	0.425013	1	-0.029729	0.06792	0.513524	0.21255	0.108442	0.654772	-0.08			21.7936	C
420	吉林化纤	2011	0	0.801884	0.388802	1	-0.102034	0.041038	0.483077	0.21255	0.105798	0.511853	-0.1875	0.480243	1	21.8338	C	0.321641
420	吉林化纤	2012	0	0.825412	0.390952	1	0.002468	0.136564	0.37454	0.21255	0.154384	0.665666	-0.1127	0.471452	1	21.9618	C	0.35396
420	吉林化纤	2013	0	0.957023	0.401088	1	-0.107682	0.158835	0.341868	0.21255	0.132827	0.418364	-0.2651	0.455038	1	22.1092	C	0.501985
420	吉林化纤	2014	1	0.692103	0.395939	1	-0.000531	-0.172563	0.473919	0.112194	0.129034	0.574682	-0.0432	0.486302	1	21.9198	C	0.205801
420	吉林化纤	2015	0	0.632747	0.38065	1	0.000945	-0.199015	0.476318	0.112194	0.0656599	0.6522	-0.0456	0.471959	1	21.6979	C	0.160788
420	吉林化纤	2016	1	0.417175	0.36451	1	0.005009	0.743574	0.333389	0.145023	0.182715	1.04295	-0.031	0.44954	0	22.2538	C	-0.0323652
420	吉林化纤	2017	0	0.550183	0.358456	1	0.013822	0.337487	0.448746	0.155938	0.0611302	0.442085	-0.014	0.459723	1	22.5446	C	0.0904597
420	吉林化纤	2018	0	0.591152	0.386962	1	0.019716	0.155357	0.41322	0.161397	0.0825923	0.431231	0.0217	0.479193	1	22.689	C	0.111959
420	吉林化纤	2019	0	0.643893	0.384474	1	0.011789	0.187413	0.564322	0.162484	0.113426	0.462075	0.0095	0.500697	1	22.8608	C	0.143196
420	吉林化纤	2020	1	0.641798	0.376967	1	-0.026694	0.024751	0.521955	0.162484	0.101931	0.475945	-0.0596	0.521362	1	22.8852	C	0.120436
421	南京公用	2010	0	0.636461	0.613091	1	0.013937	0.107165	0.298652	0.300641	0.198889	1.25314	-0.0818			21.8145	D
421	南京公用	2011	0	0.621109	0.621109	1	0.033681	-0.018317	0.288483	0.300641	0.162795	1.25641	-0.136	0.562075	1	21.7961	D	0.0590339
421	南京公用	2012	0	0.54628	0.601631	1	0.042533	-0.113888	0.24229	0.300641	0.171275	1.40045	-0.1383	0.561628	0	21.6751	D	-0.0153482
421	南京公用	2013	0	0.47894	0.607038	1	0.040215	-0.068575	0.241028	0.300641	0.141663	1.59471	-0.1384	0.538143	0	21.6041	D	-0.0592032
421	南京公用	2014	0	0.387614	0.573578	1	0.072774	-0.043085	0.201609	0.300641	0.162327	1.79692	-0.128	0.537376	0	21.5601	D	-0.149762
421	南京公用	2015	1	0.474536	0.541326	1	0.05394	1.89427	0.403231	0.495348	0.121532	0.894007	-0.0338	0.506698	0	22.6228	D	-0.0321624
421	南京公用	2016	0	0.491874	0.53257	1	0.041042	0.053802	0.38694	0.495348	0.0933436	0.936719	-0.0234	0.551225	0	22.6752	D	-0.0593512
421	南京公用	2017	0	0.686656	0.544455	1	0.022827	0.550642	0.268151	0.495348	0.228771	0.780774	-0.0036	0.550256	1	23.1139	D	0.1364
421	南京公用	2018	0	0.697497	0.575916	1	0.021079	0.047082	0.276263	0.495348	0.154078	0.837959	-0.0079	0.578369	1	23.1599	D	0.119128
421	南京公用	2019	0	0.705187	0.562833	1	0.015037	0.060862	0.269985	0.495348	0.0674712	0.95006	-0.0173	0.600557	1	23.219	D	0.10463
421	南京公用	2020	0	0.649452	0.575199	1	0.053844	-0.093583	0.302423	0.495348	0.107689	1.29514	0.0287	0.59697	1	23.1207	D	0.0524816
422	湖北宜化	2010	0	0.724969	0.425013	1	0.054803	0.386935	0.480947	0.164113	0.0833091	1.08919	0.0502			23.6542	C
422	湖北宜化	2011	1	0.736392	0.388802	1	0.047284	0.428552	0.417864	0.164113	0.136914	0.950287	0.0442	0.579591	1	24.0109	C	0.156801
422	湖北宜化	2012	0	0.734845	0.390952	1	0.049714	0.107139	0.422037	0.168526	0.051917	0.729915	0.0497	0.576489	1	24.1127	C	0.158356
422	湖北宜化	2013	0	0.788887	0.401088	1	0.00567	0.192468	0.555406	0.16854	0.0810877	0.746206	-0.0131	0.583346	1	24.2887	C	0.205541
422	湖北宜化	2014	0	0.79884	0.395939	1	0.002114	0.057127	0.506718	0.16854	0.0835548	0.640853	-0.0121	0.61671	1	24.3443	C	0.18213
422	湖北宜化	2015	0	0.798186	0.38065	1	0.001358	0.069692	0.486999	0.170767	0.122926	0.592574	-0.0218	0.614202	1	24.4116	C	0.183984
422	湖北宜化	2016	0	0.828879	0.36451	1	-0.035393	-0.005161	0.519775	0.170767	0.1433	0.554162	-0.0899	0.607771	1	24.4065	C	0.221108
422	湖北宜化	2017	0	0.951838	0.358456	1	-0.158127	-0.181573	0.630366	0.170767	0.120595	0.319557	-0.2567	0.60648	1	24.2061	C	0.345358
422	湖北宜化	2018	0	0.918647	0.386962	1	0.013121	-0.264934	0.440252	0.170767	0.124497	0.309916	0.0016	0.619492	1	23.8983	C	0.299155
422	湖北宜化	2019	0	0.950554	0.384474	1	0.00459	-0.033527	0.432856	0.170767	0.11515	0.430168	-0.0218	0.575423	1	23.8642	C	0.375131
422	湖北宜化	2020	0	0.938974	0.376967	1	0.009724	-0.047977	0.427911	0.170767	0.146544	0.556744	-0.0169	0.572841	1	23.815	C	0.366133
423	东阿阿胶	2010	0	0.2169	0.425013	1	0.165138	0.154326	0.111068	0.231417	0.314949	3.48038	0.1712			22.0036	C
423	东阿阿胶	2011	0	0.177752	0.388802	1	0.205913	0.17473	0.111467	0.231417	0.355524	4.78816	0.2213	0.429845	0	22.1646	C	-0.252093
423	东阿阿胶	2012	0	0.190484	0.390952	1	0.197828	0.260108	0.0980983	0.231417	0.504652	4.47007	0.2214	0.411239	0	22.3958	C	-0.220755
423	东阿阿胶	2013	0	0.149746	0.401088	1	0.203975	0.122815	0.107246	0.231417	0.370226	5.1137	0.2215	0.426818	0	22.5116	C	-0.277072
423	东阿阿胶	2014	0	0.192	0.395939	1	0.183953	0.247536	0.177763	0.231417	0.341803	3.99947	0.2004	0.439344	0	22.7328	C	-0.247344
423	东阿阿胶	2015	0	0.177256	0.38065	1	0.190244	0.154035	0.15834	0.231417	0.192654	4.42129	0.195	0.457917	0	22.8761	C	-0.280661
423	东阿阿胶	2016	0	0.157136	0.36451	1	0.186454	0.155715	0.142511	0.231417	0.142185	5.08731	0.1861	0.455063	0	23.0208	C	-0.297927
423	东阿阿胶	2017	0	0.202369	0.358456	1	0.165158	0.243876	0.138142	0.231417	0.139408	3.94857	0.176	0.45376	0	23.239	C	-0.251391
423	东阿阿胶	2018	0	0.183198	0.386962	1	0.150441	0.120712	0.125022	0.231417	0.153998	4.36677	0.1471	0.466596	0	23.353	C	-0.283398
423	东阿阿胶	2019	0	0.139923	0.384474	1	-0.038218	-0.15979	0.185031	0.231417	0.164939	5.20566	-0.0925	0.491836	0	23.1789	C	-0.351913
423	东阿阿胶	2020	0	0.107124	0.376967	1	0.003741	-0.06038	0.203176	0.231417	0.132629	7.46194	-0.0516	0.516195	0	23.1166	C	-0.409071
425	徐工机械	2010	1	0.513903	0.425013	1	0.117672	0.645489	0.0967203	0.491964	0.36678	1.63826	0.2566			23.9342	C
425	徐工机械	2011	0	0.563431	0.388802	1	0.097328	0.399675	0.0740078	0.492031	0.241049	1.7086	0.1542	0.529296	1	24.2704	C	0.0341346
425	徐工机械	2012	0	0.613681	0.390952	1	0.054361	0.306665	0.129326	0.492598	0.153937	1.70199	0.0498	0.529969	1	24.5379	C	0.0837121
425	徐工机械	2013	0	0.598504	0.401088	1	0.03153	0.082405	0.12483	0.492598	0.13454	1.95861	0.008	0.558412	1	24.6171	C	0.0400923
425	徐工机械	2014	0	0.581602	0.395939	1	0.00833	-0.005015	0.167667	0.469317	0.105589	1.84887	-0.0257	0.57271	1	24.612	C	0.00889244
425	徐工机械	2015	0	0.517557	0.38065	1	-0.001468	-0.125743	0.141137	0.421338	0.117063	1.70243	-0.0453	0.578408	0	24.4777	C	-0.060851
425	徐工机械	2016	0	0.534267	0.36451	1	0.004925	0.029716	0.171612	0.425964	0.112251	1.56135	-0.0392	0.565451	0	24.5069	C	-0.0311843
425	徐工机械	2017	0	0.516661	0.358456	1	0.02067	0.131727	0.144508	0.425964	0.139451	1.73068	-0.0136	0.558316	0	24.6307	C	-0.0416548
425	徐工机械	2018	1	0.504644	0.386962	1	0.033562	0.230658	0.117207	0.381053	0.184414	1.69051	0.0102	0.557595	0	24.8382	C	-0.0529507
425	徐工机械	2019	0	0.564685	0.384474	1	0.047164	0.261907	0.0982794	0.381109	0.204121	1.63734	0.0437	0.586806	0	25.0709	C	-0.0221207
425	徐工机械	2020	0	0.627759	0.376967	1	0.040804	0.187673	0.0868446	0.381109	0.185423	1.37957	0.0376	0.595653	1	25.2428	C	0.0321064
426	兴业矿业	2010	0	0.302007	0.47257	1	-0.031606	-0.024038	0.374208	0.451044	0.0695108	1.28712	-0.0893			21.2093	B
426	兴业矿业	2011	1	0.486809	0.471722	0	0.059165	0.931843	0.19021	0.330177	0.0838221	0.509262	-0.0726	0.442347	1	21.8678	B	0.0444621
426	兴业矿业	2012	0	0.487297	0.473531	0	0.031829	0.05881	0.402724	0.330177	0.00852479	0.378878	0.0063	0.463922	1	21.9249	B	0.0233748
426	兴业矿业	2013	1	0.358713	0.479164	0	0.011735	0.280341	0.355377	0.305054	0.190859	0.858388	-0.025	0.487941	0	22.172	B	-0.129228
426	兴业矿业	2014	0	0.299452	0.502713	0	0.040158	-0.076307	0.357196	0.305054	0.0247383	0.6639	0.0009	0.508455	0	22.0927	B	-0.209003
426	兴业矿业	2015	0	0.337222	0.450975	0	-0.007095	0.035929	0.328913	0.305054	0.0233506	0.662811	-0.0546	0.512882	0	22.128	B	-0.17566
426	兴业矿业	2016	1	0.501488	0.501488	0	0.009137	1.39622	0.149466	0.321072	0.121015	0.802024	-0.029	0.490528	1	23.0018	B	0.0109605
426	兴业矿业	2017	0	0.423948	0.464702	0	0.059322	-0.04419	0.356468	0.297605	0.0576006	0.496881	0.0482	0.556001	0	22.9566	B	-0.132053
426	兴业矿业	2018	0	0.427777	0.475211	0	-0.019101	-0.042637	0.32038	0.297605	0.00783989	0.362882	-0.0613	0.539657	0	22.9131	B	-0.11188
426	兴业矿业	2019	0	0.420149	0.497832	0	0.011026	0.037599	0.314394	0.302677	0.0245515	0.265124	-0.0227	0.554048	0	22.95	B	-0.133899
426	兴业矿业	2020	0	0.446472	0.476637	0	-0.019738	0.004958	0.370431	0.302677	0.0143845	0.346651	-0.0639	0.563612	0	22.9549	B	-0.11714
428	华天酒店	2010	0	0.65925	0.341739	1	0.03147	0.165522	0.485149	0.454341	0.080111	0.82009	-0.0023			22.2406	H
428	华天酒店	2011	0	0.68591	0.33987	1	0.024198	0.209878	0.453423	0.454341	0.065228	0.659527	0.0115	0.423779	1	22.4311	H	0.262131
428	华天酒店	2012	0	0.731865	0.330455	1	0.017346	0.216632	0.503094	0.454341	0.0368111	0.429746	-0.0107	0.433123	1	22.6272	H	0.298742
428	华天酒店	2013	0	0.76369	0.356932	1	0.013847	0.197922	0.407607	0.460282	0.0289817	0.623399	-0.0071	0.443975	1	22.8078	H	0.319715
428	华天酒店	2014	0	0.80305	0.356993	1	-0.010396	0.148042	0.400547	0.460282	0.0331407	0.693789	-0.0671	0.463808	1	22.9458	H	0.339242
428	华天酒店	2015	1	0.642123	0.510674	1	-0.003674	0.031705	0.360365	0.324762	0.0770998	0.829425	-0.0472	0.475755	1	22.977	H	0.166368
428	华天酒店	2016	0	0.666576	0.471247	1	-0.049143	-0.064536	0.416694	0.324762	0.0528972	0.712273	-0.0988	0.57654	1	22.9103	H	0.0900358
428	华天酒店	2017	0	0.676985	0.378235	1	-0.007831	0.013329	0.384458	0.324762	0.089065	0.674274	-0.0321	0.560949	1	22.9235	H	0.116036
428	华天酒店	2018	0	0.658974	0.473514	1	-0.097033	-0.202837	0.457173	0.324762	0.0460495	0.628347	-0.1447	0.497586	1	22.6969	H	0.161388
428	华天酒店	2019	0	0.626011	0.437833	1	0.000313	-0.087376	0.454975	0.324762	0.0231123	0.522864	-0.0214	0.560454	1	22.6054	H	0.0655575
428	华天酒店	2020	0	0.699642	0.397027	1	-0.097332	-0.067768	0.486432	0.324762	0.0158145	0.367177	-0.1545	0.517213	1	22.5352	H	0.182429
429	粤高速A	2010	0	0.544009	0.413702	1	0.041641	0.180735	0.359358	0.408307	0.0245934	0.409382	0.0194			23.0772	G
429	粤高速A	2011	0	0.597053	0.41937	1	0.018968	0.121215	0.344287	0.408315	0.0863381	0.720991	-0.0065	0.510042	1	23.1916	G	0.0870109
429	粤高速A	2012	0	0.611355	0.435512	1	0.015294	0.114564	0.624877	0.408337	0.0607002	0.346858	-0.0128	0.523049	1	23.3	G	0.0883056
429	粤高速A	2013	0	0.601973	0.440825	1	0.007881	-0.034976	0.606322	0.408337	0.0769208	0.693643	-0.0203	0.559345	1	23.2644	G	0.0426278
429	粤高速A	2014	0	0.530826	0.461385	1	0.028677	-0.014256	0.573522	0.40836	0.0448955	0.58221	0.0007	0.560305	0	23.2501	G	-0.0294795
429	粤高速A	2015	0	0.493845	0.433589	1	0.044552	-0.032424	0.54437	0.40836	0.0814962	0.609604	0.0111	0.565741	0	23.2171	G	-0.0718956
429	粤高速A	2016	1	0.449772	0.424958	1	0.072942	0.327449	0.577748	0.245531	0.161972	1.72895	0.0377	0.542624	0	23.5004	G	-0.0928519
429	粤高速A	2017	0	0.427832	0.423714	1	0.103504	0.028052	0.514754	0.245543	0.143013	1.2004	0.0669	0.566692	0	23.528	G	-0.13886
429	粤高速A	2018	0	0.383508	0.418492	1	0.116799	-0.013763	0.466378	0.245543	0.130372	0.739076	0.0838	0.558012	0	23.5142	G	-0.174504
429	粤高速A	2019	0	0.420036	0.409936	1	0.082015	0.0846	0.505003	0.245557	0.159434	1.63109	0.0496	0.548452	0	23.5954	G	-0.128416
429	粤高速A	2020	0	0.481871	0.438448	1	0.069088	0.117346	0.58435	0.245561	0.144182	1.18907	0.0299	0.556893	0	23.7063	G	-0.075022
430	张家界	2010	0	1.03746	0.473309	1	0.315978	-0.18698	0.444399	0.204104	0.207205	0.237817	1.0815			19.3571	N
430	张家界	2011	1	0.376404	0.359438	1	0.199937	0.756225	0.581925	0.30021	0.139806	0.613426	0.2096	0.299698	1	19.9202	N	0.0767057
430	张家界	2012	0	0.255149	0.379079	1	0.197465	0.145186	0.521829	0.30021	0.127141	0.653088	0.2048	0.287009	0	20.0558	N	-0.0318597
430	张家界	2013	0	0.280697	0.398887	1	0.086954	0.174979	0.40376	0.30021	0.11367	1.12952	0.0808	0.302945	0	20.2171	N	-0.0222477
430	张家界	2014	0	0.272118	0.427366	1	0.087686	0.135992	0.682198	0.30021	0.0840827	0.695218	0.0727	0.334828	0	20.3446	N	-0.0627105
430	张家界	2015	0	0.29778	0.440696	1	0.131	0.274634	0.645629	0.30021	0.130139	0.720607	0.1241	0.378648	0	20.5872	N	-0.080868
430	张家界	2016	0	0.667676	0.501301	1	0.029568	1.34208	0.306754	0.30021	0.058534	0.134364	0.0181	0.391149	1	21.4383	N	0.276527
430	张家界	2017	1	0.331729	0.490553	1	0.028261	0.142868	0.25982	0.278281	0.0785472	0.418471	0.004	0.47149	0	21.5718	N	-0.139761
430	张家界	2018	0	0.36453	0.518031	1	0.01001	0.068388	0.234499	0.278281	0.0476628	0.671209	-0.037	0.472072	0	21.6379	N	-0.107542
430	张家界	2019	0	0.399074	0.516859	1	0.004257	0.06893	0.201135	0.278281	0.049048	0.75128	-0.0463	0.493583	0	21.7046	N	-0.0945091
430	张家界	2020	0	0.459123	0.472123	1	-0.03298	0.04782	0.183095	0.278281	0.0135631	0.483047	-0.1109	0.495534	0	21.7513	N	-0.0364106
488	晨鸣纸业	2010	0	0.564953	0.425013	1	0.037108	0.243293	0.367258	0.189084	0.0556447	0.914895	0.0136			24.2808	C
488	晨鸣纸业	2011	0	0.671543	0.388802	1	0.012902	0.300871	0.498367	0.188948	0.0773586	0.865314	-0.0296	0.609989	1	24.5438	C	0.0615543
488	晨鸣纸业	2012	0	0.699418	0.390952	1	0.000978	0.045903	0.413854	0.189011	0.093372	0.952946	-0.037	0.617711	1	24.5887	C	0.0817068
488	晨鸣纸业	2013	0	0.691966	0.401088	1	0.014527	-0.004265	0.445724	0.197328	0.0536117	0.875434	-0.0164	0.617778	1	24.5845	C	0.074188
488	晨鸣纸业	2014	0	0.747491	0.395939	1	0.007978	0.195702	0.435478	0.181075	0.0963651	0.838926	-0.0223	0.622681	1	24.7632	C	0.12481
488	晨鸣纸业	2015	0	0.778623	0.38065	1	0.012544	0.372033	0.310021	0.151313	0.11524	0.723028	-0.0114	0.632226	1	25.0795	C	0.146397
488	晨鸣纸业	2016	0	0.725773	0.36451	1	0.02458	0.055459	0.350142	0.151313	0.122864	0.765743	0.0002	0.635303	1	25.1335	C	0.0904697
488	晨鸣纸业	2017	0	0.713381	0.358456	1	0.035588	0.283644	0.267242	0.151313	0.136743	0.863212	0.0186	0.629782	1	25.3832	C	0.0835994
488	晨鸣纸业	2018	0	0.754349	0.386962	1	0.024352	-0.0029	0.265043	0.152911	0.183185	0.781043	0.0087	0.633518	1	25.3803	C	0.120831
488	晨鸣纸业	2019	0	0.731114	0.384474	1	0.017898	-0.069881	0.351575	0.153341	0.197088	0.853007	-0.0032	0.651774	1	25.3078	C	0.0793395
488	晨鸣纸业	2020	0	0.718262	0.376967	1	0.020816	-0.065165	0.411155	0.153248	0.193933	0.702936	-0.0086	0.653075	1	25.2404	C	0.0651866
498	山东路桥	2010	0	0.782854	0.667832	0	0.013231	-0.917137	0.00297447	0.196346	0.994875	1.27083	-0.2286			17.6264	E
498	山东路桥	2011	0	0.038248	0.697905	0	0.043708	-0.763469	0.0105188	0.196346	0.981306	25.6567	-0.2101	0.331891	0	16.1847	E	-0.293643
498	山东路桥	2012	1	0.771108	0.683978	1	0.026255	826.473	0.0465674	0.6066	0.0659844	1.05219	0.0263	0.258481	1	22.9031	E	0.512627
498	山东路桥	2013	0	0.755201	0.683987	1	0.02779	0.065054	0.0492711	0.606567	0.0786439	1.2727	0.0277	0.621934	1	22.9661	E	0.133267
498	山东路桥	2014	0	0.735114	0.689507	1	0.031108	0.06433	0.0417093	0.606567	0.0798152	1.34807	0.0305	0.625652	1	23.0285	E	0.109462
498	山东路桥	2015	0	0.708156	0.647395	1	0.036262	0.03888	0.0399211	0.606567	0.0719677	1.2892	0.0427	0.631557	1	23.0666	E	0.0765994
498	山东路桥	2016	0	0.769289	0.650365	1	0.028649	0.444252	0.0365248	0.606567	0.155431	1.30175	0.032	0.607998	1	23.4342	E	0.161291
498	山东路桥	2017	0	0.769372	0.62446	1	0.032784	0.171747	0.0364927	0.606567	0.109462	1.33483	0.035	0.632862	1	23.5927	E	0.13651
498	山东路桥	2018	0	0.733793	0.659161	1	0.028341	0.355411	0.0271103	0.606567	0.148912	1.18479	0.0343	0.626383	1	23.8968	E	0.10741
498	山东路桥	2019	0	0.742626	0.681729	1	0.025555	0.34195	0.0283334	0.606567	0.10741	1.18097	0.0208	0.665201	1	24.1909	E	0.0774252
498	山东路桥	2020	1	0.765899	0.689917	1	0.026788	0.717992	0.0420935	0.462874	0.134246	1.14547	0.0316	0.696723	1	24.7321	E	0.0691761
501	鄂武商A	2010	0	0.751975	0.607607	1	0.050675	0.275	0.245274	0.184223	0.266046	0.552438	0.1015			22.7325	F
501	鄂武商A	2011	0	0.769568	0.592475	1	0.045939	0.300045	0.393327	0.201657	0.23492	0.539129	0.1098	0.614411	1	22.9949	F	0.155157
501	鄂武商A	2012	0	0.760921	0.567792	1	0.04716	0.138582	0.338148	0.220246	0.196938	0.545615	0.1113	0.630827	1	23.1247	F	0.130094
501	鄂武商A	2013	0	0.752536	0.59404	1	0.04798	0.144569	0.374788	0.240146	0.168327	0.535432	0.1198	0.618308	1	23.2597	F	0.134228
501	鄂武商A	2014	0	0.759467	0.562894	1	0.040972	0.23875	0.465519	0.251285	0.1458	0.374807	0.0782	0.642531	1	23.4738	F	0.116936
501	鄂武商A	2015	0	0.767476	0.547384	1	0.045105	0.134335	0.414394	0.240941	0.116129	0.328652	0.058	0.64354	1	23.5998	F	0.123936
501	鄂武商A	2016	1	0.659722	0.534006	1	0.055819	0.002099	0.400641	0.215371	0.125669	0.415385	0.0544	0.638602	1	23.6019	F	0.0211205
501	鄂武商A	2017	0	0.601671	0.538921	1	0.068887	0.012892	0.377084	0.215481	0.111661	0.536387	0.0726	0.630352	0	23.6147	F	-0.0286808
501	鄂武商A	2018	0	0.639567	0.560462	1	0.045876	0.270075	0.291296	0.215481	0.137646	0.557286	0.0408	0.63014	1	23.8538	F	0.00942747
501	鄂武商A	2019	0	0.596956	0.568131	1	0.051918	0.030956	0.273988	0.215481	0.0871227	0.515833	0.0523	0.6551	0	23.8843	F	-0.0581443
501	鄂武商A	2020	0	0.565163	0.542234	1	0.024008	-0.033608	0.275321	0.215481	0.0830646	0.492756	-0.0035	0.659216	0	23.8501	F	-0.0940525
503	国新健康	2010	0	0.166907	0.301963	0	0.006962	-0.042596	0.0570691	0.237959	0.14587	4.85022	-0.046			21.1646	I
503	国新健康	2011	0	0.111885	0.277224	0	0.013389	-0.086901	0.0581803	0.238093	0.163342	6.84725	-0.0563	0.329429	0	21.0737	I	-0.217544
503	国新健康	2012	0	0.128211	0.259587	0	0.015151	0.04142	0.0576522	0.267947	0.269412	5.72189	-0.0419	0.308351	0	21.1143	I	-0.18014
503	国新健康	2013	0	0.109044	0.312771	0	0.008636	-0.034103	0.0633403	0.272694	0.374062	7.37872	-0.0383	0.297357	0	21.0796	I	-0.188313
503	国新健康	2014	0	0.074383	0.317739	0	0.013476	0.004826	0.0739025	0.275577	0.496513	11.0577	-0.0698	0.327732	0	21.0844	I	-0.253349
503	国新健康	2015	0	0.068741	0.306566	0	0.006508	0.032671	0.0476669	0.276245	0.547482	11.7849	-0.0478	0.330609	0	21.1165	I	-0.261868
503	国新健康	2016	0	0.053002	0.299885	0	0.00878	0.007055	0.031514	0.276854	0.617889	14.2376	-0.0465	0.325234	0	21.1236	I	-0.272232
503	国新健康	2017	0	0.038413	0.297485	1	-0.000207	-0.029292	0.027031	0.257414	0.43805	17.1498	-0.0289	0.320143	0	21.0938	I	-0.28173
503	国新健康	2018	0	0.048998	0.341295	1	-0.14739	-0.11612	0.0258278	0.262235	0.524498	12.2534	-0.1835	0.319906	0	20.9704	I	-0.270908
503	国新健康	2019	0	0.059551	0.334016	1	0.01187	0.019416	0.00949236	0.262235	0.545546	11.6691	-0.0259	0.362851	0	20.9896	I	-0.3033
503	国新健康	2020	0	0.256475	0.315989	1	-0.187646	-0.00643	0.00898485	0.262235	0.382997	3.09799	-0.2327	0.331493	0	20.9832	I	-0.0750177
504	南华生物	2010	0	0.438212	0.387955	1	0.020046	-0.304541	0.0756781	0.255803	0.0558106	0.65887	-0.0225			19.4744	M
504	南华生物	2011	0	0.528417	0.422459	1	-0.111239	-0.036091	0.0773281	0.255803	0.0999145	0.512928	-0.2766	0.276224	1	19.4376	M	0.252193
504	南华生物	2012	0	1.27351	0.453366	1	-1.98768	-0.724892	0.0208343	0.255803	0.108241	0.465048	-2.6865	0.316809	1	18.147	M	0.956699
504	南华生物	2014	0	0.934099	0.491543	1	-0.249091	-0.153004	0.483674	0.255803	0.250579	0.366528	-3.2471			18.4849	M
504	南华生物	2015	0	1.11816	0.402035	1	-0.175406	0.151221	0.282859	0.255803	0.381143	0.448604	-1.1686	0.352285	1	18.6257	M	0.765876
504	南华生物	2016	0	0.735191	0.313564	1	0.095945	1.45352	0.0367918	0.255803	0.320133	0.812709	0.0806	0.281341	1	19.5232	M	0.45385
504	南华生物	2017	0	0.682708	0.279042	1	-0.089554	0.343934	0.0254549	0.255803	0.411526	0.944433	-0.1709	0.21964	1	19.8188	M	0.463068
504	南华生物	2018	0	0.685587	0.341487	1	-0.111028	-0.153345	0.0554954	0.255803	0.172196	0.646915	-0.178	0.247749	1	19.6524	M	0.437838
504	南华生物	2019	0	0.573452	0.361233	1	0.068085	-0.217022	0.0434335	0.255803	0.258603	0.95977	0.0746	0.280357	1	19.4077	M	0.293095
504	南华生物	2020	0	0.758188	0.354974	1	0.026316	1.07259	0.0208493	0.255803	0.120542	1.14689	0.0364	0.246035	1	20.1365	M	0.512153
505	京粮控股	2010	0	0.642128	0.425013	1	0.024971	-0.28756	0.230876	0.263575	0.0941253	1.1435	0.0069			21.0941	C
505	京粮控股	2011	0	0.695355	0.388802	1	-0.037515	-0.094511	0.248037	0.263575	0.0400228	0.715938	-0.067	0.404596	1	20.9948	C	0.290759
505	京粮控股	2012	0	0.823408	0.390952	1	-0.089118	0.08599	0.23465	0.263575	0.046157	0.826229	-0.1591	0.389098	1	21.0773	C	0.43431
505	京粮控股	2013	0	0.896609	0.401088	1	0.007002	-0.131285	0.365793	0.263575	0.050385	0.592979	0.0303	0.403152	1	20.9365	C	0.493457
505	京粮控股	2014	0	0.988419	0.395939	1	-0.109853	0.329416	0.265518	0.263575	0.0591966	0.676904	-0.281	0.393527	1	21.2213	C	0.594892
505	京粮控股	2015	0	1.13602	0.38065	1	-0.074147	0.041939	0.238752	0.263575	0.120017	0.718585	-0.1588	0.42042	1	21.2624	C	0.715597
505	京粮控股	2016	0	0.955978	0.36451	1	0.055923	-0.191884	0.159087	0.289545	0.177921	0.792353	0.35	0.405921	1	21.0493	C	0.550057
505	京粮控股	2017	1	0.572467	0.358456	1	0.034312	3.39012	0.219225	0.420594	0.166783	1.16464	0.0065	0.353589	1	22.5287	C	0.218878
505	京粮控股	2018	0	0.422619	0.386962	1	0.042937	-0.191575	0.258646	0.420594	0.188091	1.43491	-0.0012	0.434868	0	22.316	C	-0.012249
505	京粮控股	2019	0	0.428227	0.384474	1	0.034148	0.063882	0.231388	0.420594	0.106507	1.43055	-0.0081	0.44022	0	22.3779	C	-0.0119931
505	京粮控股	2020	1	0.455856	0.376967	1	0.038491	0.088743	0.198603	0.39678	0.0589002	1.37838	-0.0055	0.442053	1	22.4629	C	0.0138027
506	中润资源	2010	0	0.822343	0.47257	0	0.051467	0.568134	0.00983782	0.47091	0.218094	1.53424	0.0856			22.4279	B
506	中润资源	2011	0	0.786778	0.471722	0	0.037159	0.090314	0.0199168	0.471704	0.0325627	1.32577	0.0457	0.474046	1	22.5143	B	0.312732
506	中润资源	2012	0	0.692001	0.473531	0	0.059874	-0.14144	0.0133833	0.471704	0.0178069	1.54398	0.0767	0.4818	1	22.3618	B	0.210201
506	中润资源	2013	0	0.450567	0.479164	0	0.0518	-0.34257	0.0858964	0.299241	0.0470126	1.71267	-0.0124	0.469399	0	21.9424	B	-0.0188318
506	中润资源	2014	0	0.515011	0.502713	0	-0.088363	-0.063485	0.100979	0.299241	0.0124912	1.52072	-0.2055	0.469527	1	21.8768	B	0.0454836
506	中润资源	2015	0	0.524292	0.450975	0	0.001792	0.022356	0.113545	0.250803	0.0436045	1.61142	-0.0489	0.504369	1	21.8989	B	0.0199229
506	中润资源	2016	0	0.511496	0.501488	0	0.003061	-0.00353	0.139107	0.250803	0.0380805	1.45278	-0.0314	0.465083	1	21.8954	B	0.0464128
506	中润资源	2017	0	0.57663	0.464702	0	-0.18663	-0.211072	0.222216	0.250803	0.0410889	1.08088	-0.2851	0.496247	1	21.6583	B	0.0803826
506	中润资源	2018	0	0.559942	0.475211	0	0.011787	-0.005738	0.223739	0.250803	0.0198557	1.07825	-0.0259	0.498384	1	21.6526	B	0.0615581
506	中润资源	2019	0	0.582766	0.497832	0	-0.012259	0.035188	0.20376	0.250803	0.0385536	0.944678	-0.0727	0.470615	1	21.6872	B	0.112151
506	中润资源	2020	0	0.753075	0.476637	0	-0.209098	-0.113946	0.202784	0.250803	0.0536208	0.502029	-0.344	0.488725	1	21.5662	B	0.26435
507	珠海港	2010	0	0.218068	0.413702	1	0.115568	0.05352	0.0416619	0.163967	0.199157	2.30403	0.0781			21.3206	G
507	珠海港	2011	0	0.476831	0.41937	1	0.086275	0.879655	0.238564	0.163967	0.182082	1.48932	0.0819	0.391832	1	21.9517	G	0.084999
507	珠海港	2012	0	0.4375	0.435512	1	0.042921	0.035867	0.263375	0.250562	0.0733357	1.80586	0.0141	0.451804	0	21.9869	G	-0.014304
507	珠海港	2013	0	0.354787	0.440825	1	0.023178	0.111023	0.226305	0.256196	0.100793	2.61052	-0.0147	0.464756	0	22.0922	G	-0.109969
507	珠海港	2014	0	0.50672	0.461385	1	0.003158	0.363542	0.329689	0.258282	0.0811408	0.736966	-0.0353	0.474462	1	22.4023	G	0.032258
507	珠海港	2015	0	0.488875	0.433589	1	0.014714	0.021304	0.395245	0.258282	0.0785542	0.90232	-0.0204	0.51565	0	22.4234	G	-0.0267748
507	珠海港	2016	0	0.490038	0.424958	1	0.021014	0.045039	0.442987	0.258282	0.0558744	0.999855	-0.0173	0.503139	0	22.4674	G	-0.0131014
507	珠海港	2017	0	0.477613	0.423714	1	0.028042	0.033942	0.428343	0.258282	0.0772356	1.12135	-0.0078	0.502961	0	22.5008	G	-0.0253483
507	珠海港	2018	0	0.522906	0.418492	1	0.028223	0.156119	0.383192	0.258282	0.136689	0.87442	-0.0026	0.502011	1	22.6459	G	0.0208955
507	珠海港	2019	1	0.38872	0.409936	1	0.026706	0.352733	0.318891	0.296367	0.130086	1.07026	-0.0034	0.504442	0	22.948	G	-0.115722
507	珠海港	2020	0	0.56503	0.438448	1	0.021318	0.45794	0.365717	0.296367	0.166287	0.908124	-0.0104	0.509851	1	23.325	G	0.0551795
510	新金路	2010	0	0.513404	0.425013	0	0.034368	-0.138119	0.4924	0.05144	0.32048	0.857001	0.0021			21.6068	C
510	新金路	2011	0	0.524906	0.388802	0	-0.049223	-0.026971	0.589825	0.05144	0.137813	0.682839	-0.0993	0.471159	1	21.5794	C	0.053747
510	新金路	2012	0	0.509003	0.390952	0	0.001878	-0.022432	0.595248	0.05144	0.147245	0.787692	-0.0733	0.469184	1	21.5567	C	0.0398188
510	新金路	2013	0	0.48871	0.401088	1	-0.103768	-0.19951	0.681309	0.05144	0.0447609	0.566967	-0.166	0.460784	1	21.3342	C	0.0279262
510	新金路	2014	0	0.559173	0.395939	1	-0.081085	-0.02083	0.626613	0.041591	0.12217	0.570846	-0.1608	0.477396	1	21.3131	C	0.0817767
510	新金路	2015	0	0.484045	0.38065	0	0.004238	-0.144834	0.656818	0.1	0.112127	0.561774	-0.0796	0.466297	1	21.1567	C	0.017748
510	新金路	2016	0	0.35885	0.36451	0	0.041099	-0.143156	0.715003	0.1	0.0345518	0.547131	0.0009	0.430242	0	21.0022	C	-0.0713916
510	新金路	2017	0	0.416092	0.358456	0	0.028177	0.135483	0.601691	0.130549	0.0866156	0.786195	-0.0068	0.409256	1	21.1292	C	0.00683641
510	新金路	2018	0	0.35626	0.386962	0	0.069295	-0.010863	0.577408	0.130549	0.0835748	0.994613	0.0483	0.404823	0	21.1183	C	-0.0485627
510	新金路	2019	0	0.347894	0.384474	0	0.040193	0.084898	0.500162	0.130549	0.0660568	0.880742	0.0106	0.412296	0	21.1998	C	-0.0644024
510	新金路	2020	0	0.39717	0.376967	0	0.041525	0.127858	0.513635	0.100549	0.0985651	1.01655	0.0089	0.415257	0	21.3201	C	-0.0180875
513	丽珠集团	2010	0	0.279313	0.425013	0	0.123564	0.172071	0.219537	0.262105	0.235919	2.32997	0.1187			22.0213	C
513	丽珠集团	2011	0	0.345714	0.388802	0	0.084251	0.256941	0.23693	0.262105	0.314528	1.91184	0.0737	0.442806	0	22.25	C	-0.0970923
513	丽珠集团	2012	0	0.435524	0.390952	0	0.084353	0.223955	0.200095	0.262105	0.216788	1.25153	0.0983	0.443063	0	22.452	C	-0.00753941
513	丽珠集团	2013	0	0.451033	0.401088	0	0.079803	0.165476	0.301083	0.262105	0.115907	1.27946	0.1005	0.453861	0	22.6052	C	-0.00282839
513	丽珠集团	2014	0	0.440964	0.395939	0	0.075812	0.112184	0.403085	0.378709	0.0980069	1.18609	0.0738	0.476872	0	22.7115	C	-0.0359081
513	丽珠集团	2015	0	0.404534	0.38065	0	0.081654	0.106117	0.411482	0.366823	0.098829	1.13406	0.068	0.477538	0	22.8124	C	-0.0730039
513	丽珠集团	2016	1	0.325153	0.36451	0	0.07882	0.303524	0.317304	0.341973	0.195828	1.80351	0.069	0.475233	0	23.0774	C	-0.15008
513	丽珠集团	2017	0	0.293382	0.358456	0	0.282286	0.509862	0.208911	0.342026	0.466468	2.57307	0.4267	0.477741	0	23.4894	C	-0.184359
513	丽珠集团	2018	0	0.326166	0.386962	0	0.067769	0.096845	0.184522	0.34208	0.492502	2.32267	0.0357	0.456708	0	23.5819	C	-0.130542
513	丽珠集团	2019	0	0.317149	0.384474	0	0.081305	0.030917	0.175791	0.342049	0.492611	2.43182	0.0601	0.513829	0	23.6123	C	-0.19668
513	丽珠集团	2020	0	0.337565	0.376967	0	0.103509	0.145432	0.160415	0.338407	0.483407	2.40467	0.1024	0.511279	0	23.7481	C	-0.173714
514	渝开发	2010	0	0.467011	0.66525	1	0.035593	0.319239	0.201994	0.638437	0.250664	3.05827	0.0056			22.2505	K
514	渝开发	2011	0	0.456428	0.664598	1	0.042746	0.140795	0.169843	0.638437	0.116743	2.39167	0.0086	0.578154	0	22.3822	K	-0.121726
514	渝开发	2012	0	0.551443	0.674458	1	0.00437	0.287953	0.181456	0.638265	0.11908	2.31035	-0.0394	0.582206	0	22.6352	K	-0.0307633
514	渝开发	2013	0	0.589756	0.681233	1	0.011929	0.131767	0.208279	0.635776	0.104866	1.64078	-0.0259	0.610559	0	22.759	K	-0.0208033
514	渝开发	2014	0	0.565628	0.691171	1	0.013838	0.017111	0.200769	0.630917	0.118701	1.98192	-0.0186	0.6228	0	22.776	K	-0.0571716
514	渝开发	2015	0	0.547649	0.705246	1	-0.013679	-0.055313	0.210643	0.631865	0.0882608	1.91553	-0.0552	0.629268	0	22.7191	K	-0.0816194
514	渝开发	2016	0	0.489082	0.689606	1	0.011755	-0.105479	0.114431	0.631865	0.148871	3.21052	-0.0258	0.639442	0	22.6076	K	-0.15036
514	渝开发	2017	0	0.451933	0.692405	1	0.015616	-0.041763	0.114919	0.631865	0.190037	3.49682	-0.0256	0.612468	0	22.5649	K	-0.160535
514	渝开发	2018	0	0.472779	0.682417	1	0.00662	0.041801	0.106195	0.631865	0.241994	1.89519	-0.0365	0.610938	0	22.6059	K	-0.138159
514	渝开发	2019	0	0.425527	0.695553	1	0.041796	-0.010525	0.103361	0.631865	0.239099	2.66594	0.0096	0.60842	0	22.5953	K	-0.182893
514	渝开发	2020	0	0.498147	0.716347	1	0.017689	0.175435	0.0845286	0.631865	0.129678	1.99402	-0.02	0.609358	0	22.757	K	-0.111211
516	国际医学	2010	0	0.605198	0.285637	0	0.056245	0.113952	0.363521	0.208625	0.361882	0.922632	0.0616			21.719	Q
516	国际医学	2011	0	0.644467	0.31864	0	0.040461	0.161915	0.546945	0.208625	0.232641	0.481928	0.0325	0.368777	1	21.8691	Q	0.27569
516	国际医学	2012	0	0.671566	0.402687	0	0.030509	0.155297	0.456139	0.208625	0.349428	0.592375	0.0264	0.412776	1	22.0135	Q	0.25879
516	国际医学	2013	0	0.644833	0.459444	0	0.033648	-0.006029	0.436778	0.208625	0.347213	0.606689	0.0244	0.466361	1	22.0074	Q	0.178472
516	国际医学	2014	0	0.545332	0.515421	0	0.099697	-0.027242	0.42907	0.208625	0.305309	0.767485	0.1207	0.497596	1	21.9798	Q	0.0477364
516	国际医学	2015	1	0.373586	0.414614	0	0.045356	0.512376	0.282659	0.188779	0.44478	1.45645	0.0276	0.517197	0	22.3935	Q	-0.143611
516	国际医学	2016	0	0.370194	0.375675	0	0.036235	0.045538	0.268175	0.188779	0.476553	1.44384	-0.0012	0.483317	0	22.438	Q	-0.113123
516	国际医学	2017	0	0.377534	0.474849	0	0.033738	0.049919	0.242847	0.188779	0.330217	1.02109	0.0004	0.463552	0	22.4867	Q	-0.086018
516	国际医学	2018	0	0.209426	0.505844	0	0.307032	0.252662	0.0859173	0.188779	0.195642	2.46326	0.5082	0.523639	0	22.712	Q	-0.314213
516	国际医学	2019	0	0.501937	0.470886	0	-0.041127	0.372934	0.452186	0.188779	0.108223	0.868468	-0.1254	0.497997	1	23.029	Q	0.00394007
516	国际医学	2020	0	0.584864	0.450488	0	0.002873	0.208683	0.513761	0.188779	0.0855091	0.744188	-0.0338	0.581215	1	23.2185	Q	0.00364945
517	荣安地产	2010	0	0.734616	0.66525	0	0.034338	0.43188	0.00113734	0.78017	0.0233467	2.09496	0.0068			22.6947	K
517	荣安地产	2011	0	0.776253	0.664598	0	0.039198	0.438014	0.000938378	0.78017	0.0457976	1.47377	0.0112	0.578203	1	23.0579	K	0.19805
517	荣安地产	2012	0	0.73887	0.674458	0	0.039545	0.039024	0.000968567	0.78017	0.0345053	1.21911	0.039	0.598774	1	23.0962	K	0.140096
517	荣安地产	2013	0	0.604261	0.681233	0	0.055123	-0.23336	0.00108508	0.78017	0.0442301	1.53771	0.0633	0.606832	0	22.8305	K	-0.00257085
517	荣安地产	2014	0	0.387116	0.691171	0	0.051517	-0.27016	0.0012005	0.78017	0.0547807	3.84757	0.0223	0.592244	0	22.5155	K	-0.205128
517	荣安地产	2015	0	0.543365	0.705246	0	0.013015	0.321772	0.000702942	0.479264	0.0354989	3.03833	-0.0268	0.579833	0	22.7945	K	-0.0364684
517	荣安地产	2016	0	0.668969	0.689606	0	0.013409	0.39977	0.000455214	0.479264	0.0714124	1.77748	-0.0157	0.638468	1	23.1308	K	0.0305009
517	荣安地产	2017	0	0.678841	0.692405	0	0.041041	0.188046	0.000502118	0.479264	0.0627323	1.93675	0.0378	0.649335	1	23.3031	K	0.0295064
517	荣安地产	2018	0	0.803889	0.682417	0	0.022543	0.842781	0.000419144	0.479264	0.0737139	1.42045	0.0233	0.656631	1	23.9144	K	0.147258
517	荣安地产	2019	0	0.831331	0.695553	0	0.043884	0.645538	0.0006041	0.479264	0.174873	1.30804	0.0942	0.690553	1	24.4125	K	0.140778
517	荣安地产	2020	0	0.844589	0.716347	0	0.026233	0.693663	0.000333005	0.479264	0.127315	1.39268	0.0026	0.724572	1	24.9394	K	0.120017
518	四环生物	2010	0	0.085566	0.425013	1	0.009664	0.278132	0.261255	0.058281	0.139889	4.36708	-0.0592			20.6846	C
518	四环生物	2011	0	0.055853	0.388802	0	0.002528	0.008206	0.231672	0.038852	0.207046	9.68647	-0.0541	0.403231	0	20.6927	C	-0.347378
518	四环生物	2012	0	0.090497	0.390952	0	0.015863	-0.058852	0.244936	0.038852	0.21486	5.75269	-0.0421	0.383248	0	20.6321	C	-0.292751
518	四环生物	2013	0	0.111607	0.401088	0	-0.120917	-0.098887	0.254815	0.038852	0.169907	5.26768	-0.1798	0.379539	0	20.528	C	-0.267932
518	四环生物	2014	0	0.117947	0.395939	0	-0.011229	-0.005472	0.30759	0.038852	0.0424738	3.80604	-0.0645	0.403216	0	20.5225	C	-0.285269
518	四环生物	2015	0	0.270619	0.38065	0	-0.13529	0.020102	0.313881	0.062496	0.0288686	2.11608	-0.2463	0.384896	0	20.5424	C	-0.114277
518	四环生物	2016	0	0.399331	0.36451	0	0.005513	0.219082	0.234741	0.08605	0.0638417	1.66777	-0.05	0.396472	1	20.7405	C	0.00285861
518	四环生物	2017	0	0.274877	0.358456	0	0.011432	-0.084267	0.0787612	0.140001	0.0437174	3.03214	-0.04	0.36724	0	20.6524	C	-0.0923625
518	四环生物	2018	0	0.305737	0.386962	0	-0.032096	-0.006175	0.0899176	0.140001	0.0425863	2.70039	-0.0948	0.341605	0	20.6463	C	-0.0358685
518	四环生物	2019	0	0.278996	0.384474	0	0.019104	-0.010855	0.0883683	0.140001	0.0579592	2.97844	-0.0106	0.366233	0	20.6353	C	-0.0872374
518	四环生物	2020	0	0.168336	0.376967	0	0.033576	-0.100585	0.0871327	0.140001	0.0662753	4.8593	0.0017	0.355298	0	20.5293	C	-0.186962
519	中兵红箭	2010	0	0.245625	0.425013	1	0.023633	-0.065396	0.317957	0.215798	0.0300177	2.09872	-0.0271			19.9901	C
519	中兵红箭	2011	0	0.256212	0.388802	1	-0.023897	-0.017339	0.284809	0.215798	0.0262194	2.11927	-0.0757	0.348984	0	19.9727	C	-0.0927718
519	中兵红箭	2012	0	0.252177	0.390952	1	0.007373	0.004508	0.275429	0.215798	0.0375463	2.10314	-0.056	0.33233	0	19.9771	C	-0.0801525
519	中兵红箭	2013	1	0.266653	0.401088	1	0.077167	9.37231	0.302945	0.360396	0.274307	2.32434	0.069	0.327895	0	22.3163	C	-0.0612424
519	中兵红箭	2014	0	0.187715	0.395939	1	0.080628	-0.002096	0.331902	0.360396	0.110393	2.92744	0.0464	0.451271	0	22.3142	C	-0.263556
519	中兵红箭	2015	0	0.192024	0.38065	1	0.043789	0.050407	0.349322	0.360396	0.0707621	2.88042	0.0032	0.449546	0	22.3634	C	-0.257522
519	中兵红箭	2016	1	0.282296	0.36451	1	0.015138	0.990166	0.247496	0.336804	0.267634	2.38084	-0.0329	0.450958	0	23.0516	C	-0.168662
519	中兵红箭	2017	0	0.226262	0.358456	1	0.012361	-0.051856	0.250214	0.232961	0.239678	3.20422	-0.0383	0.482595	0	22.9983	C	-0.256333
519	中兵红箭	2018	0	0.245685	0.386962	1	0.033357	0.071325	0.213153	0.232961	0.305288	3.1933	-0.0107	0.485836	0	23.0672	C	-0.240151
519	中兵红箭	2019	0	0.256386	0.384474	1	0.023178	0.056484	0.200391	0.229707	0.353463	2.97258	-0.0232	0.500625	0	23.1222	C	-0.244239
519	中兵红箭	2020	0	0.29993	0.376967	1	0.022567	0.104933	0.205953	0.189687	0.440432	2.48869	-0.022	0.503584	0	23.222	C	-0.203654
520	长航凤凰	2010	0	0.853835	0.413702	1	0.00154	0.22814	0.464062	0.272715	0.0708661	0.666675	-0.0391			22.7744	G
520	长航凤凰	2011	0	0.973778	0.41937	1	-0.100043	0.134565	0.591275	0.267193	0.0687101	0.336229	-0.2068	0.518229	1	22.9007	G	0.455549
520	长航凤凰	2012	0	1.10886	0.435512	1	-0.361305	-0.405458	0.734131	0.267193	0.0302428	0.354685	-0.4424	0.555818	1	22.3807	G	0.553039
520	长航凤凰	2013	0	8.61179	0.440825	1	-6.77605	-0.86979	0.483872	0.267193	0.0835111	0.056539	-5.711	0.588559	1	20.3421	G	8.02323
520	长航凤凰	2015	0	0.501002	0.433589	0	0.239819	-0.001339	0.22497	0.178855	0.173298	1.87565	0.0843			20.0564	G
520	长航凤凰	2016	0	0.496333	0.424958	0	0.01841	0.028148	0.173848	0.178855	0.208148	1.97629	-0.045	0.318085	1	20.0842	G	0.178248
520	长航凤凰	2017	0	0.391237	0.423714	0	0.097552	-0.012942	0.116776	0.178855	0.362323	2.62101	0.0544	0.34872	1	20.0712	G	0.0425173
520	长航凤凰	2018	0	0.399409	0.418492	0	0.097289	0.207807	0.528506	0.178855	0.204328	1.23388	0.0974	0.329755	1	20.26	G	0.0696538
520	长航凤凰	2019	0	0.343084	0.409936	0	0.051635	-0.010638	0.566498	0.178855	0.203377	1.4211	0.0152	0.366868	0	20.2493	G	-0.0237838
520	长航凤凰	2020	0	0.33569	0.438448	0	0.016619	0.01776	0.660936	0.178855	0.137854	1.05029	-0.0368	0.371599	0	20.2669	G	-0.0359087
521	长虹美菱	2010	1	0.614091	0.425013	1	0.045881	0.486581	0.121587	0.213816	0.279145	1.31608	0.012			22.6856	C
521	长虹美菱	2011	0	0.624569	0.388802	1	0.011711	0.068351	0.123105	0.213816	0.184369	1.29744	-0.0542	0.493364	1	22.7518	C	0.131205
521	长虹美菱	2012	0	0.621935	0.390952	1	0.020438	0.0373	0.157731	0.215818	0.215734	1.35116	-0.029	0.481881	1	22.7884	C	0.140054
521	长虹美菱	2013	0	0.623602	0.401088	1	0.032402	0.080652	0.133622	0.215818	0.265917	1.36117	0.0106	0.486107	1	22.8659	C	0.137495
521	长虹美菱	2014	0	0.61834	0.395939	1	0.031125	0.057127	0.135838	0.215818	0.295839	1.37828	0.0057	0.49302	1	22.9215	C	0.12532
521	长虹美菱	2015	0	0.622796	0.38065	1	0.002341	0.00635	0.134657	0.215818	0.228026	1.40039	-0.0442	0.493687	1	22.9278	C	0.129109
521	长虹美菱	2016	1	0.586964	0.36451	1	0.017603	0.379579	0.0962692	0.224685	0.324513	1.50544	-0.011	0.489857	1	23.2496	C	0.0971068
521	长虹美菱	2017	0	0.676899	0.358456	1	0.002261	0.276148	0.0901811	0.224685	0.330989	1.30589	-0.0338	0.493562	1	23.4934	C	0.183337
521	长虹美菱	2018	0	0.66999	0.386962	1	0.002241	-0.025042	0.111424	0.235786	0.295343	1.22158	-0.0316	0.506802	1	23.4681	C	0.163188
521	长虹美菱	2019	0	0.640058	0.384474	1	0.003064	-0.087366	0.153537	0.23785	0.387235	1.25092	-0.0295	0.522591	1	23.3767	C	0.117467
521	长虹美菱	2020	0	0.69186	0.376967	1	-0.004913	0.133861	0.148532	0.23785	0.409529	1.10703	-0.0508	0.51826	1	23.5023	C	0.1736
524	岭南控股	2010	0	0.180748	0.430263	1	0.009189	-0.088222	0.607347	0.371937	0.0878149	1.17097	-0.0501			20.4182	L
524	岭南控股	2011	0	0.173977	0.428056	1	0.028582	-0.02808	0.588201	0.371937	0.17974	1.73384	-0.0243	0.386426	0	20.3897	L	-0.212449
524	岭南控股	2012	0	0.177834	0.400095	1	0.041802	0.034225	0.537214	0.371937	0.283399	2.30856	-0.0072	0.378778	0	20.4234	L	-0.200944
524	岭南控股	2013	0	0.160154	0.420071	1	0.045218	0.027411	0.499255	0.371937	0.168021	1.65532	-0.0038	0.358484	0	20.4504	L	-0.19833
524	岭南控股	2014	0	0.29115	0.43681	1	0.046564	0.026011	0.458928	0.371937	0.120608	1.43333	-0.0045	0.368654	0	20.4761	L	-0.0775043
524	岭南控股	2015	0	0.269534	0.416985	1	0.046514	0.079908	0.404239	0.371937	0.285362	3.18115	-0.0016	0.377019	0	20.553	L	-0.107485
524	岭南控股	2016	0	0.269299	0.382259	1	0.035894	0.011265	0.377834	0.371937	0.124696	1.60088	-0.0202	0.366116	0	20.5642	L	-0.0968166
524	岭南控股	2017	1	0.419242	0.427822	1	0.041727	4.20327	0.128127	0.444059	0.313887	1.2886	0.023	0.346256	1	22.2135	L	0.0729858
524	岭南控股	2018	0	0.432239	0.503916	1	0.04756	0.032717	0.119049	0.445986	0.550869	1.85187	0.0194	0.447134	0	22.2457	L	-0.0148945
524	岭南控股	2019	0	0.425437	0.452883	1	0.060548	0.040491	0.123239	0.445986	0.538766	1.66981	0.0381	0.49216	0	22.2854	L	-0.0667233
524	岭南控股	2020	0	0.321346	0.497378	1	-0.07438	-0.26215	0.152863	0.451176	0.466279	1.87216	-0.1416	0.462518	0	21.9814	L	-0.141172
526	学大教育	2010	0	0.184769	0.498348	0	0.036178	0.002236	0.100278	0.181813	0.11363	0.649879	0.0369			19.0756	P
526	学大教育	2011	0	0.205193	0.46639	0	0.02246	0.029562	0.00316601	0.181813	0.196636	0.971212	-0.0089	0.323066	0	19.1047	P	-0.117873
526	学大教育	2012	0	0.201354	0.539573	0	0.018087	0.02499	0.00413001	0.285238	0.116282	2.3946	-0.0286	0.301493	0	19.1294	P	-0.100139
526	学大教育	2013	0	0.214055	0.563599	0	-0.033609	-0.02551	0.0038122	0.285238	0.230257	1.16896	-0.1034	0.337655	0	19.1036	P	-0.1236
526	学大教育	2014	0	0.214994	0.459566	0	0.010095	0.014357	0.418736	0.285238	0.0131528	0.266519	-0.0403	0.359046	0	19.1178	P	-0.144052
526	学大教育	2015	0	0.570159	0.498206	0	-0.040184	0.670129	0.231056	0.285238	0.397133	0.810841	-0.1216	0.320137	1	19.6307	P	0.250022
526	学大教育	2016	0	0.987003	0.448624	1	-0.029316	9.2618	0.0429169	0.155933	0.261876	0.409605	-0.1127	0.369118	1	21.9591	P	0.617885
526	学大教育	2017	0	0.981727	0.461641	1	0.006298	0.04177	0.0421478	0.155933	0.246365	0.428245	-0.0107	0.476191	1	22.0001	P	0.505536
526	学大教育	2018	0	0.979221	0.536453	1	0.00281	0.018637	0.04037	0.155933	0.284221	0.435548	-0.0163	0.480218	1	22.0185	P	0.499003
526	学大教育	2019	0	0.974683	0.472634	1	0.003424	-0.01524	0.0377837	0.155933	0.227368	0.41722	-0.0134	0.525933	1	22.0032	P	0.44875
526	学大教育	2020	0	0.962444	0.490599	0	0.012169	-0.022574	0.0549176	0.155933	0.293048	0.381305	-0.0125	0.487073	1	21.9803	P	0.475371
528	柳工	2010	1	0.544765	0.425013	1	0.083293	0.944033	0.095163	0.386884	0.264676	1.48922	0.1287			23.6462	C
528	柳工	2011	0	0.589365	0.388802	1	0.058284	0.223524	0.0957578	0.349758	0.13925	1.69242	0.0418	0.527209	1	23.8479	C	0.062156
528	柳工	2012	0	0.586932	0.390952	1	0.012345	-0.007358	0.116102	0.349758	0.158179	1.75615	-0.0328	0.525583	1	23.8405	C	0.0613489
528	柳工	2013	0	0.577607	0.401088	1	0.014959	-0.01789	0.138792	0.349758	0.19282	2.10755	-0.0291	0.535642	1	23.8225	C	0.0419648
528	柳工	2014	0	0.561288	0.395939	1	0.009286	-0.062128	0.12417	0.349758	0.18986	2.0034	-0.0378	0.541683	1	23.7583	C	0.0196047
528	柳工	2015	0	0.563075	0.38065	1	0.001019	-0.02007	0.119097	0.349758	0.209413	1.84091	-0.048	0.534738	1	23.738	C	0.0283374
528	柳工	2016	0	0.570183	0.36451	1	0.002311	0.009796	0.119838	0.349758	0.229025	1.45412	-0.049	0.525551	1	23.7478	C	0.044632
528	柳工	2017	0	0.579048	0.358456	1	0.014879	0.052174	0.114266	0.349758	0.178057	1.32404	-0.0251	0.516446	1	23.7986	C	0.0626025
528	柳工	2018	0	0.614775	0.386962	1	0.032083	0.210265	0.104009	0.349758	0.152267	1.47985	0.002	0.513399	1	23.9895	C	0.101376
528	柳工	2019	0	0.637307	0.384474	1	0.03596	0.139226	0.0964551	0.346652	0.182002	1.47221	0.0052	0.538025	1	24.1198	C	0.0992819
528	柳工	2020	0	0.649732	0.376967	1	0.039561	0.138947	0.0902123	0.346652	0.183864	1.20983	0.0113	0.54347	1	24.2499	C	0.106262
529	广弘控股	2010	0	0.27863	0.425013	1	0.060771	0.066219	0.175218	0.501784	0.425484	2.1409	0.0039			20.7162	C
529	广弘控股	2011	0	0.291967	0.388802	1	0.06332	0.115074	0.168578	0.501784	0.453523	2.16818	0.015	0.350506	0	20.8252	C	-0.0585391
529	广弘控股	2012	0	0.298454	0.390952	1	0.051198	0.0887	0.158063	0.511861	0.367458	1.88683	-0.0046	0.334779	0	20.9102	C	-0.0363248
529	广弘控股	2013	0	0.293831	0.401088	1	0.061533	0.082165	0.149313	0.512615	0.330662	1.79965	0.018	0.341564	0	20.9891	C	-0.0477331
529	广弘控股	2014	0	0.270361	0.395939	1	0.104208	0.129093	0.122239	0.512615	0.477085	2.49991	0.0942	0.349845	0	21.1105	C	-0.0794838
529	广弘控股	2015	0	0.208073	0.38065	1	0.051272	-0.014874	0.119302	0.512615	0.469976	2.90113	0.0051	0.344942	0	21.0955	C	-0.136869
529	广弘控股	2016	0	0.214726	0.36451	1	0.067765	0.094419	0.111106	0.515031	0.274643	2.97355	0.0359	0.343816	0	21.1858	C	-0.12909
529	广弘控股	2017	0	0.291799	0.358456	1	0.076302	0.286526	0.0830091	0.515031	0.555763	2.46289	0.0805	0.336112	0	21.4377	C	-0.0443126
529	广弘控股	2018	0	0.256164	0.386962	1	0.090766	0.031981	0.082525	0.515031	0.544773	2.83758	0.0949	0.344238	0	21.4692	C	-0.0880744
529	广弘控股	2019	0	0.301763	0.384474	1	0.111579	0.217728	0.0643107	0.515031	0.552	3.41596	0.1161	0.360453	0	21.6662	C	-0.0586902
529	广弘控股	2020	0	0.452043	0.376967	1	0.090507	0.453093	0.0416042	0.515031	0.607192	2.49801	0.0855	0.365991	1	22.0399	C	0.086052
530	冰山冷热	2010	0	0.375602	0.425013	1	0.037629	0.076153	0.123138	0.219578	0.168857	1.35387	-0.0057			21.7922	C
530	冰山冷热	2011	0	0.395404	0.388802	1	0.030606	0.04851	0.113188	0.219578	0.226082	1.41576	-0.0133	0.440753	0	21.8396	C	-0.0453486
530	冰山冷热	2012	0	0.349769	0.390952	1	0.042913	-0.038141	0.137878	0.219578	0.18109	1.4481	0.0032	0.422728	0	21.8007	C	-0.0729587
530	冰山冷热	2013	0	0.322938	0.401088	1	0.05357	0.010282	0.133203	0.219578	0.172847	1.4615	0.0043	0.421299	0	21.8109	C	-0.0983611
530	冰山冷热	2014	0	0.324261	0.395939	1	0.037499	0.029164	0.135659	0.219578	0.166511	1.42697	-0.0045	0.425754	0	21.8397	C	-0.101493
530	冰山冷热	2015	0	0.335244	0.38065	1	0.032141	0.336802	0.110204	0.21339	0.0599608	1.0945	-0.0028	0.427345	0	22.13	C	-0.092101
530	冰山冷热	2016	1	0.334328	0.36451	1	0.036506	0.220701	0.102222	0.199556	0.136395	1.51664	-0.004	0.435427	0	22.3294	C	-0.101099
530	冰山冷热	2017	0	0.378105	0.358456	1	0.0364	0.127643	0.158529	0.199556	0.0702556	1.26368	0.0013	0.437814	0	22.4495	C	-0.0597094
530	冰山冷热	2018	0	0.378905	0.386962	0	0.020117	-0.009136	0.171202	0.199801	0.0616037	1.42084	-0.025	0.44541	0	22.4404	C	-0.0665049
530	冰山冷热	2019	0	0.374875	0.384474	1	0.015587	-0.007682	0.17961	0.202697	0.0601066	1.27039	-0.0314	0.465311	0	22.4326	C	-0.0904361
530	冰山冷热	2020	0	0.392913	0.376967	1	0.004022	0.028244	0.156849	0.202697	0.0657293	1.30724	-0.0458	0.464478	0	22.4605	C	-0.0715653
531	穗恒运A	2010	0	0.618082	0.613091	1	0.042796	0.011532	0.576269	0.335648	0.0635883	0.808876	0.0113			22.5704	D
531	穗恒运A	2011	1	0.657995	0.621109	1	0.016238	0.023999	0.541507	0.261158	0.0816018	0.671369	-0.0145	0.618803	1	22.5941	D	0.0391921
531	穗恒运A	2012	0	0.6875	0.601631	1	0.037314	0.215965	0.426678	0.261158	0.153235	0.6818	0.0221	0.633742	1	22.7897	D	0.053758
531	穗恒运A	2013	0	0.67673	0.607038	1	0.044439	0.062266	0.38177	0.261158	0.168433	0.873943	0.0338	0.622361	1	22.8501	D	0.0543686
531	穗恒运A	2014	0	0.535875	0.573578	1	0.105837	-0.106671	0.412337	0.261158	0.188536	0.958377	0.1023	0.624821	0	22.7373	D	-0.0889456
531	穗恒运A	2015	0	0.52846	0.541326	1	0.058566	0.117335	0.359964	0.261158	0.124726	0.753549	0.0393	0.590014	0	22.8482	D	-0.0615536
531	穗恒运A	2016	0	0.533676	0.53257	1	0.063939	0.097235	0.353545	0.261158	0.162019	0.750832	0.0412	0.582012	0	22.941	D	-0.0483356
531	穗恒运A	2017	0	0.541766	0.544455	1	0.022003	0.001332	0.329862	0.261158	0.125908	0.569976	-0.0131	0.58105	0	22.9423	D	-0.0392844
531	穗恒运A	2018	0	0.588476	0.575916	1	0.009943	0.120157	0.272426	0.261158	0.240271	0.663267	-0.0243	0.593614	0	23.0558	D	-0.00513774
531	穗恒运A	2019	0	0.602805	0.562833	1	0.037325	0.128513	0.257365	0.261158	0.276795	0.695851	0.0053	0.617014	0	23.1767	D	-0.0142085
531	穗恒运A	2020	0	0.567491	0.575199	1	0.065574	0.169959	0.19135	0.261158	0.213427	0.66942	0.0401	0.610839	0	23.3337	D	-0.0433484
532	华金资本	2010	0	0.205617	0.439121	1	0.019285	0.218032	0.178887	0.100564	0.142107	2.73647	-0.0298			20.9358	S
532	华金资本	2011	0	0.18351	0.46622	1	0.039258	-0.177503	0.221806	0.105693	0.205075	3.54378	-0.0164	0.415423	0	20.7404	S	-0.231913
532	华金资本	2012	0	0.137633	0.404433	1	0.062954	-0.049478	0.210402	0.13348	0.110349	4.72152	0.0057	0.418834	0	20.6897	S	-0.281201
532	华金资本	2013	0	0.187312	0.373986	1	0.069031	0.120989	0.176064	0.149096	0.11353	3.22216	0.0258	0.372007	0	20.8039	S	-0.184695
532	华金资本	2014	0	0.213197	0.355558	1	0.041698	0.017632	0.15728	0.150024	0.236828	2.57629	-0.0024	0.356054	0	20.8213	S	-0.142857
532	华金资本	2015	0	0.36587	0.388259	1	0.044456	0.109412	0.0563424	0.14793	0.109325	0.799929	0.0003	0.349479	1	20.9252	S	0.016391
532	华金资本	2016	0	0.582156	0.347467	1	0.027668	0.598738	0.0325713	0.144887	0.110291	0.605632	-0.0086	0.367656	1	21.3944	S	0.2145
532	华金资本	2017	0	0.628915	0.366279	1	0.027716	0.194344	0.0259785	0.144887	0.0944668	0.467114	-0.0014	0.373205	1	21.572	S	0.25571
532	华金资本	2018	0	0.6367	0.497967	1	0.025035	0.104586	0.030216	0.144887	0.122976	0.505336	-0.0011	0.394491	1	21.6715	S	0.242209
532	华金资本	2019	0	0.599001	0.531561	1	0.031329	-0.019985	0.0397459	0.144887	0.100554	0.507864	0.0051	0.478907	1	21.6513	S	0.120094
532	华金资本	2020	0	0.493387	0.493387	1	0.076185	-0.078899	0.0388933	0.284525	0.189805	0.788256	0.0502	0.497114	0	21.5691	S	-0.00372656
533	顺钠股份	2010	0	0.596963	0.425013	0	0.059482	-0.06302	0.0353443	0.24702	0.158379	1.06278	-0.0539			21.6029	C
533	顺钠股份	2011	0	0.537735	0.388802	0	0.031833	-0.082618	0.0356347	0.248467	0.0984657	1.16562	-0.0029	0.417062	1	21.5167	C	0.120673
533	顺钠股份	2012	0	0.546238	0.390952	0	0.031285	0.093236	0.0282838	0.248467	0.10834	1.53081	-0.0006	0.395115	1	21.6058	C	0.151123
533	顺钠股份	2013	0	0.497427	0.401088	0	0.047887	0.58546	0.0421992	0.249664	0.119713	2.019	0.0251	0.40131	1	22.0667	C	0.0961168
533	顺钠股份	2014	0	0.483665	0.395939	0	0.041	0.019377	0.0489872	0.249664	0.108605	2.10661	0.0161	0.432987	1	22.0859	C	0.0506781
533	顺钠股份	2015	0	0.49158	0.38065	0	0.041274	0.06627	0.0376546	0.249664	0.063243	1.89774	0.0133	0.432746	1	22.1501	C	0.0588336
533	顺钠股份	2016	0	0.367516	0.36451	0	0.080334	-0.217615	0.0712644	0.173708	0.103806	2.23435	0.0541	0.426736	0	21.9046	C	-0.0592201
533	顺钠股份	2017	0	0.500873	0.358456	0	0.015261	0.339684	0.0525229	0.173708	0.0533024	1.57882	-0.0197	0.405038	1	22.1971	C	0.0958355
533	顺钠股份	2018	0	0.622565	0.386962	0	-0.492713	-0.429603	0.0895635	0.173708	0.0702076	1.46936	-0.5886	0.428762	1	21.6357	C	0.193803
533	顺钠股份	2019	0	0.630724	0.384474	0	-0.004327	-0.048575	0.0879812	0.173708	0.132115	1.44834	-0.0615	0.500844	1	21.5859	C	0.12988
533	顺钠股份	2020	0	0.610891	0.376967	0	0.034975	0.031684	0.0803207	0.173708	0.111706	1.47816	-0.025	0.413252	1	21.6171	C	0.197639
534	万泽股份	2010	0	0.46429	0.425013	0	0.03182	-0.088824	0.0189409	0.186773	0.133112	1.8346	-0.0028			20.9238	C
534	万泽股份	2011	1	0.516649	0.388802	0	0.010999	0.089939	0.0160734	0.187841	0.0263387	1.78405	-0.0396	0.385295	1	21.01	C	0.131354
534	万泽股份	2012	0	0.613467	0.390952	0	0.044177	1.23443	0.0077741	0.560871	0.0529817	1.36942	0.0131	0.372341	1	21.814	C	0.241126
534	万泽股份	2013	0	0.595931	0.401088	0	0.047364	0.074746	0.0963708	0.560871	0.108843	1.994	0.0331	0.382055	1	21.886	C	0.213876
534	万泽股份	2014	0	0.532798	0.395939	0	0.011831	0.090832	0.086234	0.56167	0.0358536	2.15189	-0.0262	0.39802	1	21.973	C	0.134778
534	万泽股份	2015	0	0.495967	0.38065	0	0.011491	-0.057296	0.0307029	0.523963	0.0955652	2.25819	-0.0316	0.405458	1	21.914	C	0.0905094
534	万泽股份	2016	0	0.403374	0.36451	0	0.030363	-0.283799	0.0513833	0.523828	0.298637	2.278	-0.0076	0.392461	1	21.5802	C	0.0109128
534	万泽股份	2017	0	0.358626	0.358456	0	0.032032	0.023003	0.0750894	0.522815	0.323769	2.20827	-0.003	0.361162	0	21.6029	C	-0.00253645
534	万泽股份	2018	0	0.409483	0.386962	0	0.016364	0.079613	0.0755302	0.522815	0.10427	1.80773	-0.0382	0.360422	1	21.6795	C	0.049061
534	万泽股份	2019	0	0.540409	0.384474	0	0.025199	-0.207486	0.181988	0.422815	0.0903891	1.22267	-0.0101	0.384531	1	21.447	C	0.155878
534	万泽股份	2020	0	0.53347	0.376967	0	0.032381	0.030884	0.24921	0.422815	0.185695	1.21651	0.0104	0.384061	1	21.4774	C	0.149409
536	华映科技	2010	1	0.327206	0.425013	0	0.099171	54.036	0.495752	0.714228	0.289346	1.48071	0.064			22.2739	C
536	华映科技	2011	0	0.269682	0.388802	0	0.10129	-0.034393	0.455693	0.707738	0.209838	1.52483	0.057	0.440752	0	22.2389	C	-0.17107
536	华映科技	2012	0	0.437781	0.390952	0	0.062451	0.271924	0.307613	0.707738	0.213589	1.21663	0.024	0.414707	1	22.4794	C	0.0230739
536	华映科技	2013	0	0.619171	0.401088	0	0.054297	0.677577	0.18295	0.707738	0.261384	1.25504	0.0311	0.426644	1	22.9967	C	0.192527
536	华映科技	2014	0	0.617403	0.395939	0	0.035842	0.074484	0.203601	0.636329	0.346283	1.25996	0.0075	0.456326	1	23.0686	C	0.161077
536	华映科技	2015	0	0.663016	0.38065	0	0.022357	-0.14026	0.21542	0.636329	0.360517	1.02508	-0.0112	0.468608	1	22.9174	C	0.194408
536	华映科技	2016	1	0.309024	0.36451	0	0.020098	1.11125	0.0919759	0.286774	0.423181	2.48708	-0.0112	0.45364	0	23.6647	C	-0.144616
536	华映科技	2017	0	0.389247	0.358456	0	0.009443	0.109528	0.32178	0.263659	0.293456	1.30237	-0.0344	0.512157	0	23.7687	C	-0.12291
536	华映科技	2018	0	0.605061	0.386962	0	-0.261189	-0.091755	0.526965	0.263659	0.276793	0.696618	-0.3601	0.534799	1	23.6724	C	0.0702621
536	华映科技	2019	0	0.661928	0.384474	0	-0.177294	-0.233956	0.578187	0.253666	0.205206	0.487678	-0.2195	0.606214	1	23.4059	C	0.0557143
536	华映科技	2020	0	0.54102	0.376967	1	0.050547	-0.170184	0.625873	0.140884	0.133327	0.448563	0.0178	0.578977	0	23.2194	C	-0.0379573
537	广宇发展	2010	0	0.646478	0.66525	1	0.062756	-0.057998	0.000651892	0.200174	0.213844	1.68091	0.0972			21.7222	K
537	广宇发展	2011	0	0.543696	0.664598	1	0.14278	0.095578	0.000631697	0.200174	0.218974	1.9593	0.2309	0.567189	0	21.8135	K	-0.0234933
537	广宇发展	2012	0	0.538781	0.674458	1	0.131917	0.103931	0.000532846	0.200174	0.354061	1.76817	0.2198	0.558676	0	21.9123	K	-0.0198951
537	广宇发展	2013	0	0.5022	0.681233	1	0.132955	0.264146	0.000379986	0.208247	0.447405	1.80474	0.2447	0.572266	0	22.1467	K	-0.0700659
537	广宇发展	2014	0	0.480995	0.691171	1	0.089735	0.159658	0.000282675	0.208247	0.140306	1.57357	0.1336	0.589413	0	22.2949	K	-0.108418
537	广宇发展	2015	0	0.657062	0.705246	1	0.030397	0.660599	0.000347823	0.208247	0.118707	1.80938	0.0308	0.611505	1	22.802	K	0.0455573
537	广宇发展	2016	0	0.821369	0.689606	1	0.029276	1.29613	0.000215145	0.208247	0.0527233	1.94868	0.0323	0.660332	1	23.6333	K	0.161037
537	广宇发展	2017	1	0.855803	0.692405	1	0.027671	3.50873	0.0177237	0.761285	0.108531	1.37641	0.0421	0.701159	1	25.1393	K	0.154644
537	广宇发展	2018	0	0.859335	0.682417	1	0.032946	-0.082288	0.0240024	0.761285	0.0640004	1.3311	0.0529	0.744896	1	25.0534	K	0.114439
537	广宇发展	2019	0	0.80533	0.695553	1	0.044942	-0.079515	0.0231345	0.761285	0.0687423	1.37058	0.0663	0.733394	1	24.9705	K	0.0719363
537	广宇发展	2020	0	0.794792	0.716347	1	0.029553	0.070373	0.0189002	0.761285	0.0894818	2.40413	0.0005	0.734073	1	25.0386	K	0.0607194
538	云南白药	2010	0	0.421651	0.425013	1	0.121359	0.271043	0.030995	0.415236	0.261358	2.10082	0.1958			22.7558	C
538	云南白药	2011	0	0.38892	0.388802	1	0.1332	0.190993	0.11365	0.415236	0.125698	2.20752	0.1997	0.46027	0	22.9305	C	-0.0713503
538	云南白药	2012	0	0.341024	0.390952	1	0.148398	0.173035	0.117366	0.415236	0.162072	2.55032	0.1972	0.453166	0	23.0901	C	-0.112142
538	云南白药	2013	0	0.299057	0.401088	1	0.180224	0.207891	0.0985774	0.415236	0.161708	2.97697	0.2292	0.461687	0	23.279	C	-0.16263
538	云南白药	2014	0	0.308801	0.395939	1	0.152823	0.268647	0.101104	0.415236	0.123855	3.5693	0.177	0.472274	0	23.517	C	-0.163473
538	云南白药	2015	0	0.298748	0.38065	1	0.142843	0.180499	0.0850251	0.415236	0.137358	3.61489	0.1517	0.488348	0	23.6829	C	-0.1896
538	云南白药	2016	0	0.355604	0.36451	1	0.119207	0.274518	0.0724914	0.415236	0.133919	3.27675	0.129	0.489855	0	23.9255	C	-0.134251
538	云南白药	2017	0	0.345081	0.358456	1	0.113078	0.126731	0.0630041	0.415236	0.0962485	3.3363	0.1157	0.498027	0	24.0448	C	-0.152946
538	云南白药	2018	0	0.344171	0.386962	1	0.108295	0.096564	0.0564657	0.415236	0.0993209	2.67843	0.1109	0.501992	0	24.137	C	-0.157821
538	云南白药	2019	1	0.232755	0.384474	1	0.084036	0.634694	0.04045	0.251416	0.261674	4.64933	0.0472	0.524697	0	24.6284	C	-0.291942
538	云南白药	2020	0	0.305607	0.376967	1	0.099802	0.111994	0.0560815	0.251416	0.276709	3.15036	0.0806	0.570463	0	24.7346	C	-0.264856
539	粤电力A	2010	1	0.621799	0.613091	1	0.022788	0.146958	0.323943	0.489891	0.0547463	0.46058	-0.0007			24.267	D
539	粤电力A	2011	0	0.664351	0.621109	1	0.006563	0.141168	0.37656	0.4899	0.0552849	0.440902	-0.0242	0.692456	0	24.3991	D	-0.0281053
539	粤电力A	2012	1	0.665573	0.601631	1	0.040993	0.664345	0.585145	0.67386	0.0436893	0.459032	0.0244	0.711551	0	24.9085	D	-0.0459777
539	粤电力A	2013	0	0.623187	0.607038	1	0.063948	0.033634	0.611378	0.67386	0.0644493	0.560373	0.0528	0.722816	0	24.9416	D	-0.099629
539	粤电力A	2014	0	0.597825	0.573578	1	0.062658	0.017169	0.566902	0.673869	0.0658361	0.6744	0.0486	0.725925	0	24.9586	D	-0.1281
539	粤电力A	2015	0	0.57978	0.541326	1	0.064379	0.041038	0.616382	0.673869	0.0728227	0.669896	0.0482	0.70431	0	24.9988	D	-0.12453
539	粤电力A	2016	0	0.584921	0.53257	1	0.018196	-0.017282	0.591631	0.673869	0.0733601	0.669521	-0.0159	0.690866	0	24.9814	D	-0.105945
539	粤电力A	2017	0	0.581694	0.544455	1	0.016023	0.004675	0.577351	0.673869	0.070367	0.600851	-0.0156	0.690772	0	24.986	D	-0.109078
539	粤电力A	2018	0	0.57019	0.575916	1	0.012411	0.032704	0.561268	0.673869	0.0760181	0.628943	-0.0205	0.697434	0	25.0182	D	-0.127244
539	粤电力A	2019	0	0.546989	0.562833	1	0.023945	0.029216	0.510861	0.673869	0.0673315	0.57449	-0.0036	0.717415	0	25.047	D	-0.170426
539	粤电力A	2020	0	0.584238	0.575199	1	0.030653	0.139108	0.548968	0.673869	0.0673594	0.533793	0.0072	0.705935	0	25.1773	D	-0.121697
540	中天金融	2010	0	0.848338	0.66525	0	0.045693	0.971753	0.00637055	0.409999	0.16483	1.8833	0.0363			23.2406	K
540	中天金融	2011	0	0.863577	0.664598	0	0.029409	0.452969	0.166446	0.409999	0.0662618	1.06641	-0.0147	0.642713	1	23.6142	K	0.220864
540	中天金融	2012	0	0.89857	0.674458	0	0.016925	0.437946	0.113059	0.415289	0.0826656	1.33922	-0.0373	0.678719	1	23.9775	K	0.219851
540	中天金融	2013	0	0.899756	0.681233	0	0.029677	0.407436	0.0786012	0.412463	0.107613	1.32784	0.0205	0.704238	1	24.3192	K	0.195518
540	中天金融	2014	1	0.824051	0.691171	0	0.036924	0.190518	0.0801232	0.396338	0.119919	1.38253	0.0128	0.724416	1	24.4936	K	0.0996353
540	中天金融	2015	0	0.766098	0.705246	0	0.04719	0.276649	0.0609143	0.41783	0.15081	1.5071	0.0379	0.741069	1	24.7378	K	0.0250295
540	中天金融	2016	1	0.781105	0.689606	0	0.041496	0.28446	0.0456407	0.449696	0.135676	2.29003	0.0314	0.759003	1	24.9882	K	0.022102
540	中天金融	2017	0	0.824242	0.692405	0	0.019756	0.524816	0.0295776	0.448865	0.0705515	1.11136	-0.002	0.761827	1	25.4101	K	0.0624154
540	中天金融	2018	0	0.806701	0.682417	0	0.014207	-0.060361	0.0303735	0.451508	0.0476942	0.952226	-0.016	0.791437	1	25.3478	K	0.0152643
540	中天金融	2019	0	0.826794	0.695553	0	0.009606	0.175353	0.0296607	0.461662	0.0404974	1.01663	-0.0245	0.782569	1	25.5094	K	0.0442247
540	中天金融	2020	0	0.843467	0.716347	0	0.005128	0.155361	0.0250269	0.461662	0.0319512	1.69728	-0.0423	0.799832	1	25.6538	K	0.0436349
541	佛山照明	2010	0	0.101122	0.425013	0	0.086653	0.044555	0.218351	0.134703	0.227535	5.30181	0.044			21.8638	C
541	佛山照明	2011	0	0.100524	0.388802	0	0.094207	0.008632	0.203793	0.134703	0.218881	5.681	0.0518	0.451018	0	21.8724	C	-0.350494
541	佛山照明	2012	0	0.130811	0.390952	0	0.116067	0.092763	0.156352	0.134703	0.285781	4.71494	0.0846	0.427866	0	21.9611	C	-0.297055
541	佛山照明	2013	0	0.132906	0.401088	0	0.074778	-0.021603	0.140122	0.134703	0.266074	4.67531	0.0129	0.42742	0	21.9393	C	-0.294514
541	佛山照明	2014	0	0.171864	0.395939	0	0.071364	0.107572	0.123978	0.134703	0.264864	4.16754	0.0315	0.437973	0	22.0415	C	-0.266109
541	佛山照明	2015	0	0.163774	0.38065	1	0.006231	0.618618	0.0800947	0.134703	0.154629	3.70316	-0.0475	0.440515	0	22.523	C	-0.276741
541	佛山照明	2016	0	0.179453	0.36451	1	0.175939	0.008576	0.0731139	0.134703	0.242499	3.82775	0.1475	0.46839	0	22.5316	C	-0.288937
541	佛山照明	2017	0	0.15437	0.358456	1	0.131403	-0.069565	0.0851897	0.134703	0.100459	4.356	0.0949	0.430041	0	22.4595	C	-0.275671
541	佛山照明	2018	0	0.223124	0.386962	1	0.067849	-0.015442	0.0916413	0.134703	0.160455	2.93556	0.0292	0.430559	0	22.4439	C	-0.207435
541	佛山照明	2019	0	0.205303	0.384474	1	0.049141	0.105049	0.101994	0.134703	0.182254	3.15614	0.0112	0.4577	0	22.5438	C	-0.252397
541	佛山照明	2020	0	0.259076	0.376967	1	0.037816	0.379605	0.0804884	0.134703	0.115179	2.01371	0.0033	0.46613	0	22.8656	C	-0.207054
543	皖能电力	2010	0	0.58094	0.613091	1	0.013382	0.124524	0.387586	0.545385	0.0148823	0.238641	-0.0366			23.265	D
543	皖能电力	2011	0	0.667547	0.621109	1	-0.006149	0.16283	0.538009	0.545385	0.0209439	0.41633	-0.0502	0.633394	1	23.4158	D	0.034153
543	皖能电力	2012	0	0.670248	0.601631	1	0.021826	0.167134	0.660296	0.545385	0.0290089	0.391923	0.0109	0.661026	1	23.5704	D	0.00922206
543	皖能电力	2013	1	0.543037	0.607038	1	0.086925	0.266394	0.670837	0.426904	0.0507739	0.716782	0.0748	0.662611	0	23.8066	D	-0.119574
543	皖能电力	2014	0	0.455475	0.573578	1	0.071028	0.052742	0.60535	0.426904	0.0263397	0.689272	0.0455	0.680306	0	23.858	D	-0.224831
543	皖能电力	2015	0	0.424879	0.541326	1	0.086965	-0.008811	0.576413	0.426904	0.0310073	0.407009	0.0568	0.661767	0	23.8491	D	-0.236888
543	皖能电力	2016	0	0.450682	0.53257	1	0.044978	0.18905	0.458883	0.426904	0.0448653	0.462219	0.0146	0.637473	0	24.0223	D	-0.186791
543	皖能电力	2017	0	0.480776	0.544455	1	0.002987	-0.01986	0.522546	0.426904	0.0341933	0.403257	-0.0394	0.641606	0	24.0022	D	-0.16083
543	皖能电力	2018	0	0.501899	0.575916	1	0.022134	0.088604	0.608318	0.428116	0.0536753	0.552945	-0.0146	0.65901	0	24.0871	D	-0.157111
543	皖能电力	2019	1	0.4456	0.562833	1	0.032188	0.138388	0.502057	0.549309	0.0367686	0.468143	-0.0043	0.685306	0	24.2167	D	-0.239706
543	皖能电力	2020	0	0.425592	0.575199	1	0.039438	0.024096	0.453942	0.541016	0.0304	0.496151	-0.0009	0.665309	0	24.2405	D	-0.239717
544	中原环保	2010	0	0.410177	0.613091	1	0.073959	0.338117	0.140619	0.331797	0.221084	1.53894	0.0571			20.7203	D
544	中原环保	2011	0	0.508813	0.621109	1	0.059532	0.375715	0.199702	0.331797	0.275297	2.01028	0.039	0.472349	1	21.0393	D	0.0364637
544	中原环保	2012	0	0.456757	0.601631	1	0.070781	0.042719	0.24428	0.324375	0.121325	1.43987	0.0422	0.502807	0	21.0811	D	-0.0460498
544	中原环保	2013	0	0.544197	0.607038	1	0.032334	0.295223	0.244162	0.315208	0.0924221	0.732161	-0.0006	0.495701	1	21.3398	D	0.0484963
544	中原环保	2014	0	0.606739	0.573578	1	0.029601	0.239376	0.284707	0.312833	0.082895	0.544063	0.0029	0.521764	1	21.5544	D	0.0849747
544	中原环保	2015	0	0.588091	0.541326	1	0.042788	0.05355	0.281883	0.291962	0.152372	0.693075	0.0043	0.518416	1	21.6065	D	0.0696748
544	中原环保	2016	1	0.152379	0.53257	1	0.048098	1.56461	0.46239	0.56618	0.147353	3.83804	-0.0036	0.501956	0	22.5484	D	-0.349577
544	中原环保	2017	0	0.175362	0.544455	1	0.047834	0.08988	0.435359	0.687253	0.155809	2.56435	0.0028	0.540352	0	22.6344	D	-0.36499
544	中原环保	2018	0	0.330266	0.575916	1	0.045721	0.344033	0.331422	0.687253	0.158508	1.9197	0.0106	0.539784	0	22.9301	D	-0.209518
544	中原环保	2019	0	0.40869	0.562833	1	0.043923	0.197732	0.280842	0.687253	0.147645	1.93355	0.0169	0.56917	0	23.1105	D	-0.16048
544	中原环保	2020	0	0.576077	0.575199	1	0.031968	0.487348	0.164562	0.687253	0.160595	0.940055	0.0188	0.569042	1	23.5075	D	0.00703485
545	金浦钛业	2010	0	1.17328	0.425013	1	-0.21175	-0.063239	0.349114	0.191872	0.00420585	0.546791	-2.0337			19.2252	C
545	金浦钛业	2013	1	0.357445	0.401088	0	0.080896	5.05583	0.486355	0.461593	0.188028	1.68803	0.0111			20.8832	C
545	金浦钛业	2014	1	0.231992	0.395939	0	0.01972	0.801988	0.260554	0.372951	0.0920705	3.08673	-0.0338	0.368383	0	21.4721	C	-0.136391
545	金浦钛业	2015	0	0.300855	0.38065	0	0.051957	0.194056	0.235227	0.372951	0.10518	1.96517	0.0164	0.40325	0	21.6494	C	-0.102395
545	金浦钛业	2016	0	0.294113	0.36451	0	0.044809	0.067775	0.467728	0.372951	0.0618007	1.84118	0.0055	0.397618	0	21.715	C	-0.103505
545	金浦钛业	2017	0	0.271909	0.358456	0	0.060252	0.020877	0.444376	0.372951	0.204639	1.96892	0.0187	0.40952	0	21.7357	C	-0.137611
545	金浦钛业	2018	0	0.34333	0.386962	0	0.032637	0.136028	0.376391	0.372951	0.0932008	1.24396	-0.0073	0.402928	0	21.8632	C	-0.0595977
545	金浦钛业	2019	0	0.32825	0.384474	0	0.008091	-0.011326	0.380915	0.372951	0.0721677	1.35759	-0.037	0.427334	0	21.8518	C	-0.0990844
545	金浦钛业	2020	0	0.37427	0.376967	0	-0.086651	-0.065831	0.38954	0.342613	0.124656	1.25054	-0.1462	0.429672	0	21.7837	C	-0.0554022
546	金圆股份	2010	0	0.678717	0.473309	1	0.003751	0.193931	0.00351219	0.136492	0.126643	1.58643	-0.0471			20.0011	N
546	金圆股份	2011	0	0.585151	0.359438	1	0.052383	-0.126673	0.00535072	0.136492	0.0573506	1.58842	-0.0139	0.366642	1	19.8657	N	0.218509
546	金圆股份	2012	0	0.573679	0.379079	0	0.012788	-0.002953	0.0371132	0.136492	0.148571	1.50799	-0.0286	0.283192	1	19.8627	N	0.290487
546	金圆股份	2013	0	0.301097	0.398887	0	0.071563	-0.314089	0.103745	0.136492	0.0261264	1.56547	0.063	0.303558	0	19.4857	N	-0.00246099
546	金圆股份	2014	1	0.581223	0.427366	0	0.059904	13.098	0.679839	0.410504	0.0320907	0.341971	0.0456	0.287297	1	22.1317	N	0.293926
546	金圆股份	2015	0	0.543304	0.440696	0	0.066355	0.069582	0.556152	0.410504	0.0434396	0.754133	0.0572	0.480509	1	22.199	N	0.062795
546	金圆股份	2016	0	0.544929	0.501301	0	0.064026	0.170496	0.552085	0.409629	0.079289	0.945435	0.0542	0.482655	1	22.3564	N	0.062274
546	金圆股份	2017	1	0.516107	0.490553	0	0.050302	0.560664	0.419421	0.374603	0.0762149	1.02631	0.0445	0.528047	0	22.8015	N	-0.01194
546	金圆股份	2018	0	0.493778	0.518031	0	0.052907	0.053164	0.433994	0.374603	0.0747547	1.00838	0.0324	0.544612	0	22.8533	N	-0.0508336
546	金圆股份	2019	0	0.464441	0.516859	0	0.063265	0.0874	0.438624	0.324508	0.0685156	1.03719	0.0344	0.564509	0	22.9371	N	-0.100068
546	金圆股份	2020	0	0.460148	0.472123	0	0.04927	0.071573	0.411373	0.324508	0.0573226	1.17794	0.0054	0.571917	0	23.0062	N	-0.111769
547	航天发展	2010	0	0.280524	0.425013	0	0.02755	0.10415	0.0683093	0.199603	0.100536	1.59439	-0.0175			21.3515	C
547	航天发展	2011	1	0.244076	0.388802	0	0.06152	0.163198	0.0408967	0.245371	0.366277	3.58737	-0.0147	0.413984	0	21.5027	C	-0.169908
547	航天发展	2012	0	0.318555	0.390952	0	0.056733	0.185645	0.0339028	0.221477	0.250819	6.68453	0.0173	0.389877	0	21.673	C	-0.0713218
547	航天发展	2013	0	0.373312	0.401088	0	0.055183	0.097592	0.0540092	0.216392	0.188458	3.99626	0.0196	0.403837	0	21.7661	C	-0.0305252
547	航天发展	2014	1	0.300708	0.395939	0	0.065813	0.22747	0.0539223	0.190453	0.190702	5.51593	0.0369	0.417533	0	21.9711	C	-0.116825
547	航天发展	2015	1	0.189144	0.38065	1	0.031859	0.948216	0.0355842	0.081242	0.357984	4.64088	0.0215	0.427314	0	22.638	C	-0.23817
547	航天发展	2016	0	0.223353	0.36451	1	0.040252	0.023645	0.0605953	0.081242	0.327878	3.63884	-0.0025	0.472626	0	22.6614	C	-0.249273
547	航天发展	2017	0	0.255145	0.358456	1	0.040525	0.097437	0.0826151	0.081242	0.275725	2.28585	0.0018	0.464829	0	22.7543	C	-0.209684
547	航天发展	2018	1	0.22516	0.386962	1	0.054428	0.223746	0.0660034	0.074203	0.204676	2.38341	0.0309	0.468331	0	22.9563	C	-0.243171
547	航天发展	2019	0	0.24599	0.384474	1	0.066527	0.164385	0.0651545	0.089915	0.155406	2.18688	0.0433	0.494372	0	23.1084	C	-0.248382
547	航天发展	2020	0	0.248536	0.376967	1	0.070214	0.144968	0.0544979	0.094339	0.160343	2.31232	0.0498	0.498505	0	23.2438	C	-0.249969
548	湖南投资	2010	0	0.329299	0.413702	1	0.044813	0.043711	0.127796	0.30312	0.187748	2.44155	0.0029			21.5138	G
548	湖南投资	2011	0	0.277067	0.41937	1	0.032575	-0.059257	0.13664	0.30312	0.152948	2.22601	-0.0128	0.408958	0	21.4527	G	-0.131891
548	湖南投资	2012	0	0.292067	0.435512	1	0.018772	0.041393	0.121914	0.30312	0.18924	2.47739	-0.0266	0.411336	0	21.4933	G	-0.119269
548	湖南投资	2013	0	0.228587	0.440825	1	0.010108	-0.100707	0.125713	0.30312	0.132163	3.02805	-0.0341	0.42461	0	21.3871	G	-0.196023
548	湖南投资	2014	0	0.219023	0.461385	1	0.009988	5.9e-05	0.132832	0.30312	0.115627	2.88705	-0.0373	0.423115	0	21.3872	G	-0.204092
548	湖南投资	2015	0	0.273105	0.433589	1	0.003625	0.059735	0.113719	0.30312	0.120354	2.50896	-0.0484	0.435767	0	21.4452	G	-0.162662
548	湖南投资	2016	0	0.348942	0.424958	1	0.021058	0.153803	0.124982	0.30312	0.231976	2.03568	-0.0529	0.422592	0	21.5883	G	-0.0736502
548	湖南投资	2017	0	0.21483	0.423714	1	0.058653	-0.123641	0.148263	0.30312	0.248011	2.11885	0.0216	0.423909	0	21.4563	G	-0.209079
548	湖南投资	2018	0	0.231998	0.418492	1	0.014458	0.024459	0.131934	0.32312	0.225951	2.07839	-0.0364	0.410495	0	21.4804	G	-0.178497
548	湖南投资	2019	0	0.265587	0.409936	1	0.02006	0.068546	0.118086	0.32312	0.155394	2.02441	-0.0276	0.413433	0	21.5467	G	-0.147846
548	湖南投资	2020	0	0.20753	0.438448	1	0.03694	-0.006457	0.0971537	0.32312	0.182416	2.7721	-0.0097	0.410441	0	21.5403	G	-0.202911
550	江铃汽车	2010	0	0.444496	0.425013	1	0.15546	0.354864	0.201017	0.410299	0.51729	1.69579	0.2682			23.1425	C
550	江铃汽车	2011	0	0.37164	0.388802	1	0.160817	0.051802	0.192893	0.410299	0.455587	1.90458	0.2308	0.490026	0	23.193	C	-0.118386
550	江铃汽车	2012	0	0.375408	0.390952	1	0.117441	0.109265	0.175578	0.410299	0.424037	1.7832	0.1576	0.470213	0	23.2967	C	-0.0948047
550	江铃汽车	2013	0	0.443279	0.401088	1	0.104193	0.257212	0.260143	0.410299	0.393113	1.46321	0.1544	0.483865	0	23.5256	C	-0.040586
550	江铃汽车	2014	0	0.456394	0.395939	1	0.108114	0.182773	0.228464	0.410299	0.460096	1.47148	0.1281	0.511751	0	23.6935	C	-0.0553566
550	江铃汽车	2015	0	0.430844	0.38065	1	0.105557	0.079717	0.222641	0.410299	0.42032	1.53498	0.1113	0.5159	0	23.7702	C	-0.0850563
550	江铃汽车	2016	0	0.493372	0.36451	1	0.05381	0.16356	0.228154	0.410299	0.476312	1.37539	0.0315	0.511509	0	23.9217	C	-0.0181369
550	江铃汽车	2017	0	0.52348	0.358456	1	0.026188	0.077161	0.228796	0.410299	0.422143	1.33862	-0.0368	0.520258	1	23.996	C	0.00322181
550	江铃汽车	2018	0	0.556152	0.386962	1	0.003925	-0.113222	0.242726	0.410299	0.325556	1.17016	-0.0632	0.525887	1	23.8759	C	0.0302652
550	江铃汽车	2019	0	0.568016	0.384474	1	0.006083	0.038553	0.235178	0.410299	0.367839	1.12292	-0.0471	0.540256	1	23.9137	C	0.0277603
550	江铃汽车	2020	0	0.610204	0.376967	1	0.019539	0.159954	0.183286	0.410299	0.394603	1.15053	0.0119	0.540162	1	24.0621	C	0.070042
551	创元科技	2010	1	0.465396	0.439121	1	0.03816	0.456473	0.2803	0.336979	0.174771	1.24546	0.0142			21.816	S
551	创元科技	2011	0	0.478884	0.46622	1	0.02678	0.060809	0.246446	0.340953	0.185397	1.29004	-0.0206	0.450846	1	21.875	S	0.0280381
551	创元科技	2012	0	0.488602	0.404433	1	0.012166	0.02165	0.268687	0.340953	0.140114	1.19546	-0.0378	0.469583	1	21.8964	S	0.0190187
551	创元科技	2013	0	0.497835	0.373986	1	0.027185	0.059333	0.282867	0.340953	0.165302	1.24694	-0.0133	0.438455	1	21.9541	S	0.0593796
551	创元科技	2014	0	0.463045	0.355558	1	0.023936	-0.041464	0.290843	0.340953	0.144705	1.32027	-0.0205	0.422389	1	21.9117	S	0.0406559
551	创元科技	2015	0	0.482095	0.388259	1	0.01873	0.011024	0.269771	0.343288	0.149396	1.31875	-0.0302	0.410087	1	21.9227	S	0.0720081
551	创元科技	2016	0	0.486747	0.347467	1	0.026719	0.208826	0.207423	0.343288	0.191355	1.37882	-0.0171	0.429238	1	22.1123	S	0.0575088
551	创元科技	2017	0	0.49669	0.366279	1	0.032008	0.05145	0.200286	0.343288	0.193647	1.39702	-0.0033	0.410827	1	22.1625	S	0.0858632
551	创元科技	2018	0	0.508004	0.497967	1	0.035623	0.038483	0.183803	0.357741	0.195474	1.36774	0.0069	0.423538	1	22.2003	S	0.0844664
551	创元科技	2019	0	0.483675	0.531561	1	0.042358	0.059116	0.202765	0.357741	0.202716	1.40026	0.0175	0.50043	0	22.2577	S	-0.0167551
551	创元科技	2020	0	0.469686	0.493387	1	0.040709	0.077971	0.182608	0.357741	0.198617	1.46999	0.0099	0.523879	0	22.3328	S	-0.0541931
552	靖远煤电	2010	0	0.303679	0.47257	1	0.090596	0.065828	0.287694	0.471093	0.289299	1.85805	0.0767			20.2519	B
552	靖远煤电	2011	0	0.317642	0.471722	1	0.096541	0.175191	0.263905	0.471093	0.0650145	1.85635	0.0973	0.35627	0	20.4133	B	-0.0386282
552	靖远煤电	2012	1	0.573852	0.473531	1	0.088007	5.92988	0.159075	0.471135	0.171155	0.793616	0.1265	0.36278	1	22.3492	B	0.211072
552	靖远煤电	2013	0	0.54552	0.479164	1	0.074708	0.128228	0.136822	0.738294	0.153489	0.897499	0.0921	0.474107	1	22.4698	B	0.0714134
552	靖远煤电	2014	0	0.570138	0.502713	1	0.052683	0.098867	0.116884	0.738294	0.130237	0.726262	0.0635	0.461328	1	22.5641	B	0.10881
552	靖远煤电	2015	1	0.338593	0.450975	1	0.019466	0.469011	0.368457	0.464153	0.225302	1.26646	-0.0146	0.483227	0	22.9487	B	-0.144634
552	靖远煤电	2016	0	0.305095	0.501488	1	0.024605	-0.023341	0.338584	0.464153	0.184866	1.48516	-0.0204	0.523707	0	22.9251	B	-0.218612
552	靖远煤电	2017	0	0.299799	0.464702	1	0.056342	0.085213	0.317939	0.464153	0.26001	1.76507	0.0264	0.549128	0	23.0069	B	-0.249329
552	靖远煤电	2018	0	0.279271	0.475211	1	0.056613	0.032426	0.318277	0.464153	0.261568	1.99368	0.0204	0.52549	0	23.0388	B	-0.246219
552	靖远煤电	2019	0	0.285366	0.497832	1	0.048244	0.075143	0.306426	0.464153	0.229775	2.16553	0.0108	0.533583	0	23.1112	B	-0.248217
552	靖远煤电	2020	0	0.369849	0.476637	1	0.032892	0.243452	0.241646	0.464153	0.392006	4.12864	-0.0074	0.551869	0	23.3291	B	-0.18202
553	安道麦A	2010	0	0.445368	0.425013	1	0.011698	-0.011875	0.350914	0.200173	0.101123	1.55138	-0.0136			21.4238	C
553	安道麦A	2011	0	0.491651	0.388802	1	0.023469	0.137872	0.486021	0.200173	0.095779	1.16443	-0.0045	0.440746	1	21.553	C	0.0509047
553	安道麦A	2012	0	0.474181	0.390952	1	0.043412	0.04922	0.544017	0.20152	0.0728255	0.769314	0.0216	0.434588	1	21.601	C	0.0395932
553	安道麦A	2013	0	0.428993	0.401088	1	0.118149	0.125869	0.488955	0.20152	0.152889	1.15058	0.1226	0.439287	0	21.7196	C	-0.0102943
553	安道麦A	2014	0	0.315886	0.395939	1	0.167428	0.083459	0.425596	0.20152	0.144276	2.10109	0.1933	0.435821	0	21.7997	C	-0.119935
553	安道麦A	2015	0	0.295535	0.38065	1	0.04768	0.014644	0.565636	0.20152	0.1364	1.8735	0.0157	0.42478	0	21.8143	C	-0.129245
553	安道麦A	2016	0	0.328263	0.36451	1	-0.024956	0.002558	0.537499	0.20152	0.183347	1.8536	-0.0843	0.446792	0	21.8168	C	-0.118529
553	安道麦A	2017	1	0.525974	0.358456	1	0.039024	12.2715	0.155034	0.773268	0.198639	2.06547	0.013	0.447801	1	24.4024	C	0.0781728
553	安道麦A	2018	0	0.479588	0.386962	1	0.056116	0.080744	0.154852	0.740177	0.14559	2.17736	0.0319	0.51026	0	24.4801	C	-0.030672
553	安道麦A	2019	0	0.506024	0.384474	1	0.006117	0.057844	0.15323	0.740177	0.0960188	2.10483	-0.0332	0.531798	0	24.5363	C	-0.0257736
553	安道麦A	2020	0	0.54202	0.376967	1	0.007537	0.033388	0.140512	0.728824	0.0825598	2.10747	-0.033	0.54209	0	24.5692	C	-6.96411e-05
554	泰山石油	2010	0	0.081446	0.607607	1	0.007586	0.042866	0.412197	0.245719	0.151475	4.41073	-0.0488			20.6713	F
554	泰山石油	2011	0	0.055558	0.592475	1	0.009867	-0.017142	0.407714	0.245719	0.12923	5.93941	-0.0453	0.504217	0	20.654	F	-0.448659
554	泰山石油	2012	0	0.099364	0.567792	1	0.023766	0.06873	0.337558	0.245719	0.0757327	2.24445	-0.0297	0.49355	0	20.7205	F	-0.394186
554	泰山石油	2013	0	0.190248	0.59404	1	0.011137	0.130321	0.340312	0.245719	0.0799391	1.14084	-0.0433	0.475702	0	20.843	F	-0.285454
554	泰山石油	2014	0	0.160959	0.562894	1	0.005864	-0.028894	0.375144	0.245719	0.0590362	1.07589	-0.0472	0.500878	0	20.8137	F	-0.339919
554	泰山石油	2015	0	0.139825	0.547384	1	0.003583	-0.029303	0.413705	0.245719	0.0178219	0.947705	-0.0495	0.484077	0	20.784	F	-0.344252
554	泰山石油	2016	0	0.154088	0.534006	1	0.004284	0.022044	0.427995	0.245719	0.015516	0.899712	-0.0503	0.476229	0	20.8058	F	-0.322141
554	泰山石油	2017	0	0.209542	0.538921	1	0.002442	0.073471	0.423158	0.245719	0.0764377	0.891102	-0.0514	0.470525	0	20.8767	F	-0.260983
554	泰山石油	2018	0	0.287817	0.560462	1	0.001618	0.088303	0.429564	0.245719	0.0681261	0.770372	-0.0525	0.477653	0	20.9613	F	-0.189836
554	泰山石油	2019	0	0.310079	0.568131	1	0.004597	0.039194	0.42672	0.245719	0.0265788	0.789584	-0.0501	0.496029	0	20.9997	F	-0.18595
554	泰山石油	2020	0	0.382912	0.542234	1	0.004988	0.127137	0.359791	0.245719	0.154326	0.943953	-0.0493	0.502155	0	21.1194	F	-0.119243
555	神州信息	2013	1	0.681127	0.312771	0	0.040164	317.3	0.0312552	0.451678	0.259929	1.26443	0.0202			22.5205	I
555	神州信息	2014	1	0.537506	0.317739	0	0.04484	0.06142	0.0261805	0.431161	0.265856	1.55176	0.0266	0.390473	1	22.5801	I	0.147033
555	神州信息	2015	0	0.552271	0.306566	0	0.050462	0.151217	0.0195447	0.424423	0.257177	1.46934	0.0318	0.397677	1	22.7209	I	0.154594
555	神州信息	2016	1	0.507574	0.299885	0	0.02686	0.28848	0.0564847	0.404326	0.184033	1.34739	0.0004	0.39872	1	22.9744	I	0.108854
555	神州信息	2017	0	0.537705	0.297485	0	0.029677	0.128609	0.058676	0.404326	0.166107	1.34263	0.0117	0.418393	1	23.0954	I	0.119312
555	神州信息	2018	0	0.530334	0.341295	0	0.004419	-0.002191	0.0498108	0.404326	0.141923	1.37817	-0.0377	0.42391	1	23.0932	I	0.106424
555	神州信息	2019	0	0.505153	0.334016	0	0.035475	0.005534	0.0456243	0.40143	0.134712	1.45334	0.016	0.4533	1	23.0987	I	0.0518529
555	神州信息	2020	0	0.528217	0.315989	0	0.038698	0.12053	0.0375924	0.399214	0.16108	1.47721	0.0149	0.444025	1	23.2125	I	0.0841923
557	西部创业	2013	0	0.522073	0.440825	1	0.012062	0.018789	0.00601772	0.146371	0.766768	2.06325	-0.0314			19.4955	G
557	西部创业	2014	0	0.488817	0.461385	1	0.003836	-0.057987	0.0712866	0.146371	0.780051	1.83645	-0.0613	0.315013	1	19.4357	G	0.173804
557	西部创业	2015	0	0.266359	0.433589	1	0.010876	18.8267	0.660568	0.146371	0.0764745	1.03431	-0.0306	0.329526	0	22.4228	G	-0.0631675
557	西部创业	2016	1	0.220359	0.424958	1	0.001636	-0.077107	0.699424	0.294725	0.0505326	0.826474	-0.0598	0.532402	0	22.3425	G	-0.312043
557	西部创业	2017	0	0.202265	0.423714	1	0.017247	-0.001075	0.688976	0.294725	0.0728819	0.956896	-0.033	0.513434	0	22.3415	G	-0.311169
557	西部创业	2018	0	0.146288	0.418492	1	0.025524	0.144624	0.581241	0.294725	0.0721718	2.05769	-0.0175	0.50925	0	22.4765	G	-0.362962
557	西部创业	2019	0	0.058221	0.409936	1	0.00848	-0.085082	0.639956	0.294725	0.144866	4.32654	-0.0457	0.505325	0	22.3876	G	-0.447104
557	西部创业	2020	0	0.0594	0.438448	1	0.031373	0.035983	0.606577	0.294725	0.169946	4.97943	-0.022	0.501949	0	22.423	G	-0.442549
558	莱茵体育	2010	0	0.76416	0.66525	0	0.044057	0.477648	0.0755203	0.659345	0.154404	1.67462	0.0376			22.0477	K
558	莱茵体育	2011	0	0.781555	0.664598	0	0.011226	0.229285	0.0601131	0.659345	0.0827911	1.55239	-0.0273	0.553816	1	22.2541	K	0.227739
558	莱茵体育	2012	0	0.806471	0.674458	0	0.008478	0.271654	0.0444434	0.500683	0.0920421	1.3866	-0.0342	0.57032	1	22.4945	K	0.236151
558	莱茵体育	2013	0	0.843875	0.681233	0	0.009705	0.065656	0.0405531	0.500683	0.0807709	1.28616	-0.0208	0.604206	1	22.5581	K	0.239669
558	莱茵体育	2014	1	0.6261	0.691171	0	0.027255	-0.253164	0.0578237	0.476969	0.0580326	1.78322	-0.0095	0.611538	1	22.2661	K	0.0145623
558	莱茵体育	2015	0	0.521308	0.705246	0	-0.124406	-0.394886	0.0930503	0.476969	0.0970879	2.55585	-0.1836	0.600247	0	21.7638	K	-0.0789385
558	莱茵体育	2016	0	0.45875	0.689606	0	0.021603	-0.10098	0.104835	0.476969	0.0795587	2.18089	-0.0136	0.606659	0	21.6574	K	-0.147909
558	莱茵体育	2017	0	0.457423	0.692405	0	0.017617	0.002832	0.101779	0.476969	0.0691604	1.25185	-0.0211	0.567048	0	21.6602	K	-0.109625
558	莱茵体育	2018	0	0.509575	0.682417	0	-0.019705	0.078726	0.0843532	0.476969	0.117141	1.07811	-0.0708	0.569332	0	21.736	K	-0.0597573
558	莱茵体育	2019	0	0.468859	0.695553	1	0.010105	-0.120953	0.112199	0.299	0.145146	1.50424	-0.0293	0.573111	0	21.607	K	-0.104252
558	莱茵体育	2020	0	0.436977	0.716347	1	-0.0338	-0.105019	0.123141	0.299	0.14561	1.65939	-0.0806	0.586025	0	21.4961	K	-0.149048
559	万向钱潮	2010	0	0.499961	0.425013	0	0.058474	0.390605	0.244128	0.515291	0.247403	1.34604	0.0691			22.8125	C
559	万向钱潮	2011	0	0.531791	0.388802	0	0.057858	0.089859	0.239863	0.515291	0.216085	1.26501	0.0558	0.480279	1	22.8985	C	0.051512
559	万向钱潮	2012	0	0.535614	0.390952	0	0.044579	-0.027396	0.27875	0.515291	0.122039	1.77641	0.038	0.463884	1	22.8708	C	0.0717305
559	万向钱潮	2013	0	0.605592	0.401088	0	0.061956	0.137722	0.267121	0.515291	0.108035	1.36061	0.0657	0.468465	1	22.9998	C	0.137127
559	万向钱潮	2014	0	0.633816	0.395939	0	0.065718	0.221753	0.232115	0.515291	0.252402	1.35136	0.0965	0.478419	1	23.2001	C	0.155397
559	万向钱潮	2015	0	0.640637	0.38065	0	0.065783	0.070878	0.227098	0.515291	0.276741	1.44321	0.094	0.484308	1	23.2685	C	0.156329
559	万向钱潮	2016	0	0.589862	0.36451	0	0.077317	-0.096423	0.254813	0.515291	0.165983	1.20108	0.0896	0.479034	1	23.1672	C	0.110828
559	万向钱潮	2017	0	0.532298	0.358456	0	0.080103	0.00101	0.263163	0.565019	0.153148	1.32129	0.0887	0.463407	1	23.1682	C	0.068891
559	万向钱潮	2018	0	0.546613	0.386962	0	0.062125	0.045017	0.257368	0.565085	0.17041	1.39889	0.0591	0.455531	1	23.2122	C	0.091082
559	万向钱潮	2019	0	0.54705	0.384474	0	0.045383	-0.001677	0.267636	0.565085	0.172981	1.4073	0.0282	0.477637	1	23.2105	C	0.0694135
559	万向钱潮	2020	1	0.428987	0.376967	0	0.028637	0.287816	0.199605	0.637571	0.32747	1.82233	-0.0017	0.479632	0	23.4635	C	-0.0506455
560	我爱我家	2010	0	0.815963	0.66525	0	0.008171	0.172746	0.0812729	0.311274	0.128792	0.773106	-0.0195			21.9351	K
560	我爱我家	2011	1	0.75425	0.664598	0	0.022533	0.241889	0.0659539	0.254273	0.0896086	0.895192	0.0093	0.584888	1	22.1517	K	0.169362
560	我爱我家	2012	0	0.716999	0.674458	0	0.040167	-0.052881	0.0674681	0.254273	0.0830499	1.12111	0.0355	0.599118	1	22.0974	K	0.117881
560	我爱我家	2013	0	0.745479	0.681233	0	0.019494	0.21844	0.0540002	0.243996	0.0741517	1.21471	0.0036	0.598784	1	22.295	K	0.146695
560	我爱我家	2014	0	0.716329	0.691171	0	0.019953	-0.069011	0.131034	0.246275	0.0724494	1.04124	0.0036	0.618132	1	22.2235	K	0.0981974
560	我爱我家	2015	1	0.382268	0.705246	0	0.003317	0.360016	0.054008	0.19337	0.0648835	2.17882	-0.0387	0.624814	0	22.531	K	-0.242546
560	我爱我家	2016	0	0.431851	0.689606	0	0.013114	0.096852	0.0436719	0.19337	0.137553	2.43427	-0.0303	0.653766	0	22.6234	K	-0.221915
560	我爱我家	2017	1	0.530688	0.692405	0	0.004422	1.56209	0.0247235	0.13922	0.115111	1.09299	-0.0333	0.647696	0	23.5642	K	-0.117008
560	我爱我家	2018	1	0.483221	0.682417	0	0.037884	0.072186	0.0229012	0.174498	0.120422	1.15331	0.0167	0.710821	0	23.6339	K	-0.2276
560	我爱我家	2019	0	0.469037	0.695553	0	0.043877	0.061122	0.0182586	0.174498	0.128686	1.22188	0.0177	0.700119	0	23.6933	K	-0.231082
560	我爱我家	2020	0	0.484001	0.716347	0	0.016144	0.03243	0.0164478	0.174497	0.210863	1.20123	-0.0196	0.710086	0	23.7252	K	-0.226085
561	烽火电子	2010	1	0.38777	0.425013	1	0.080104	4.63145	0.102467	0.423073	0.252232	2.36226	0.0718			20.9723	C
561	烽火电子	2011	0	0.37062	0.388802	1	0.08543	0.114613	0.103867	0.423073	0.209789	2.40686	0.0791	0.364572	1	21.0808	C	0.00604759
561	烽火电子	2012	0	0.428241	0.390952	1	0.019826	0.135285	0.103508	0.423073	0.164085	2.09833	-0.0232	0.348911	1	21.2077	C	0.07933
561	烽火电子	2013	0	0.405321	0.401088	1	0.018063	0.026719	0.0925345	0.423073	0.222339	2.1899	-0.0294	0.36892	1	21.234	C	0.036401
561	烽火电子	2014	0	0.45517	0.395939	1	0.022533	0.143624	0.0776727	0.423073	0.203087	2.03561	-0.0164	0.376014	1	21.3682	C	0.0791561
561	烽火电子	2015	0	0.503268	0.38065	1	0.041193	0.189137	0.0602553	0.423073	0.231904	1.93873	0.0206	0.379228	1	21.5415	C	0.12404
561	烽火电子	2016	0	0.457936	0.36451	1	0.045914	0.018558	0.0805336	0.423073	0.145523	2.19802	0.0269	0.37621	1	21.5598	C	0.0817264
561	烽火电子	2017	0	0.495297	0.358456	1	0.032028	0.202552	0.114557	0.41733	0.238115	1.75165	0.0075	0.368407	1	21.7443	C	0.12689
561	烽火电子	2018	0	0.483476	0.386962	1	0.034104	0.047678	0.0960776	0.416829	0.176906	1.86352	0.0109	0.381161	1	21.7909	C	0.102315
561	烽火电子	2019	0	0.496983	0.384474	1	0.030114	0.109878	0.076111	0.416883	0.230818	1.87771	-0.0073	0.399173	1	21.8951	C	0.0978098
561	烽火电子	2020	0	0.522123	0.376967	1	0.030871	0.10674	0.0769033	0.416883	0.154566	1.65693	0.0001	0.403236	1	21.9965	C	0.118887
565	渝三峡A	2010	0	0.532023	0.425013	1	-0.00902	-0.030008	0.316761	0.405269	0.263219	2.19355	-0.0508			21.0758	C
565	渝三峡A	2011	0	0.563589	0.388802	1	-0.213743	-0.305173	0.311355	0.405269	0.0773945	0.939497	-0.2901	0.402539	1	20.7117	C	0.16105
565	渝三峡A	2012	0	0.446647	0.390952	1	0.055027	0.061352	0.220015	0.405384	0.209251	1.61972	0.0188	0.393754	1	20.7713	C	0.0528932
565	渝三峡A	2013	0	0.383621	0.401088	1	0.037821	-0.075964	0.236302	0.405384	0.1073	1.5214	-0.004	0.3465	1	20.6923	C	0.0371211
565	渝三峡A	2014	0	0.331116	0.395939	1	0.046775	-0.016768	0.249431	0.405384	0.0973997	1.76568	0.0035	0.351805	0	20.6754	C	-0.020689
565	渝三峡A	2015	0	0.26697	0.38065	1	0.136285	0.112876	0.220506	0.405471	0.117125	2.08664	0.1121	0.347149	0	20.7823	C	-0.0801794
565	渝三峡A	2016	0	0.262776	0.36451	1	0.167695	0.256263	0.182285	0.405471	0.287677	2.42244	0.1572	0.327296	0	21.0104	C	-0.0645204
565	渝三峡A	2017	0	0.334427	0.358456	1	0.051638	0.17887	0.159798	0.405471	0.301996	1.74815	-0.0028	0.323447	1	21.175	C	0.0109798
565	渝三峡A	2018	0	0.265447	0.386962	1	0.03079	-0.065126	0.149688	0.405471	0.184218	3.15449	-0.0188	0.347904	0	21.1077	C	-0.0824573
565	渝三峡A	2019	0	0.263261	0.384474	1	0.04218	0.047711	0.134762	0.405471	0.185271	2.80581	-0.002	0.363519	0	21.1543	C	-0.100258
565	渝三峡A	2020	0	0.247254	0.376967	1	0.03467	0.032332	0.121769	0.405471	0.150518	2.79005	-0.0163	0.361866	0	21.1861	C	-0.114612
566	海南海药	2010	0	0.543872	0.425013	0	0.03485	0.275934	0.249852	0.19662	0.0963469	1.00835	0.0043			20.7986	C
566	海南海药	2011	1	0.340401	0.388802	0	0.054033	0.873193	0.139859	0.216751	0.358895	2.51039	0.056	0.392543	0	21.4262	C	-0.0521419
566	海南海药	2012	0	0.460584	0.390952	0	0.028655	0.36725	0.124822	0.216751	0.250723	2.18435	0.0158	0.396065	1	21.739	C	0.0645193
566	海南海药	2013	0	0.542144	0.401088	0	0.029313	0.257252	0.140048	0.216751	0.210599	1.22359	0.0471	0.419363	1	21.968	C	0.122781
566	海南海药	2014	0	0.529454	0.395939	0	0.046446	0.058025	0.166256	0.224786	0.259638	1.59417	0.0829	0.440033	1	22.0244	C	0.0894212
566	海南海药	2015	1	0.480438	0.38065	0	0.040493	0.329078	0.184527	0.296076	0.250322	1.73546	0.0617	0.438578	1	22.3089	C	0.04186
566	海南海药	2016	1	0.413974	0.36451	0	0.016585	0.96782	0.105655	0.34084	0.327229	2.26891	0.0009	0.442501	0	22.9858	C	-0.0285274
566	海南海药	2017	0	0.518631	0.358456	0	0.007699	0.09785	0.106136	0.278714	0.348546	1.92447	-0.0095	0.468109	1	23.0791	C	0.050522
566	海南海药	2018	0	0.533162	0.386962	0	0.009898	-0.020001	0.131418	0.249896	0.254512	1.40299	0.0071	0.477274	1	23.0589	C	0.055888
566	海南海药	2019	0	0.57032	0.384474	0	-0.018062	0.042619	0.123596	0.169056	0.193399	1.29361	-0.0193	0.49687	1	23.1007	C	0.0734499
566	海南海药	2020	0	0.613627	0.376967	1	-0.063678	-0.046182	0.187935	0.222301	0.122203	1.03881	-0.0778	0.509387	1	23.0534	C	0.10424
568	泸州老窖	2010	0	0.306981	0.425013	1	0.284155	0.341581	0.106463	0.215171	0.134447	1.86905	0.4169			22.806	C
568	泸州老窖	2011	0	0.420958	0.388802	1	0.244894	0.55455	0.0811391	0.215171	0.252372	1.68757	0.426	0.458897	0	23.2472	C	-0.0379394
568	泸州老窖	2012	0	0.372576	0.390952	1	0.291693	0.248112	0.0640751	0.214551	0.445773	2.20929	0.4796	0.468906	0	23.4688	C	-0.0963298
568	泸州老窖	2013	0	0.225484	0.401088	1	0.257568	-0.118069	0.0809158	0.213942	0.389495	3.53588	0.2968	0.474378	0	23.3432	C	-0.248894
568	泸州老窖	2014	0	0.256437	0.395939	1	0.074108	-0.041027	0.0824924	0.257211	0.357579	2.97577	0.04	0.479854	0	23.3013	C	-0.223417
568	泸州老窖	2015	0	0.213882	0.38065	1	0.117642	0.000824	0.0842478	0.266098	0.268517	3.45442	0.0983	0.501707	0	23.3021	C	-0.287825
568	泸州老窖	2016	0	0.186441	0.36451	1	0.142584	0.037352	0.0862063	0.281137	0.348492	3.93153	0.1262	0.484658	0	23.3388	C	-0.298217
568	泸州老窖	2017	1	0.224905	0.358456	1	0.13171	0.444764	0.0571932	0.260173	0.427704	3.26723	0.1551	0.47188	0	23.7067	C	-0.246975
568	泸州老窖	2018	0	0.242457	0.386962	1	0.155296	0.14422	0.0455505	0.260173	0.414396	2.86114	0.1975	0.492089	0	23.8414	C	-0.249632
568	泸州老窖	2019	0	0.323833	0.384474	1	0.16052	0.279366	0.0525196	0.260173	0.337264	2.40365	0.2697	0.512167	0	24.0878	C	-0.188334
568	泸州老窖	2020	0	0.337835	0.376967	1	0.170199	0.210555	0.196723	0.260173	0.332052	2.56722	0.2354	0.52508	0	24.2789	C	-0.187245
570	苏常柴A	2010	0	0.389066	0.425013	1	0.035624	0.16409	0.124713	0.300152	0.222966	1.54523	-0.0013			21.9536	C
570	苏常柴A	2011	0	0.388028	0.388802	1	0.01891	-0.161412	0.149439	0.300152	0.192936	1.58641	-0.0314	0.443636	0	21.7776	C	-0.0556085
570	苏常柴A	2012	0	0.402746	0.390952	1	0.017814	0.085851	0.181629	0.300152	0.238889	1.53639	-0.0319	0.416282	0	21.86	C	-0.0135361
570	苏常柴A	2013	0	0.399786	0.401088	1	0.024915	-0.02379	0.203615	0.300152	0.226239	1.59591	-0.0159	0.424932	0	21.8359	C	-0.025146
570	苏常柴A	2014	0	0.38324	0.395939	1	0.020737	0.040901	0.180873	0.300152	0.167984	1.61748	-0.0249	0.429799	0	21.876	C	-0.0465595
570	苏常柴A	2015	0	0.374924	0.38065	1	0.022424	0.020722	0.171576	0.304334	0.186026	1.71882	-0.0236	0.428285	0	21.8965	C	-0.0533611
570	苏常柴A	2016	0	0.371122	0.36451	1	0.017106	0.152348	0.148644	0.304334	0.180062	1.72071	-0.0314	0.419181	0	22.0383	C	-0.0480592
570	苏常柴A	2017	0	0.391518	0.358456	1	0.012626	0.000483	0.150351	0.304334	0.116415	1.64813	-0.0419	0.417466	0	22.0388	C	-0.0259476
570	苏常柴A	2018	0	0.417794	0.386962	1	0.017641	-0.048455	0.144231	0.304334	0.227053	1.6709	-0.0263	0.414804	1	21.9891	C	0.00299029
570	苏常柴A	2019	0	0.389327	0.384474	1	0.007161	-0.016147	0.131197	0.304334	0.183039	1.75449	-0.0415	0.427362	0	21.9728	C	-0.0380345
570	苏常柴A	2020	0	0.419966	0.376967	1	0.013229	0.133035	0.114897	0.304334	0.192445	1.5889	-0.0302	0.425786	0	22.0977	C	-0.00581978
572	海马汽车	2010	1	0.37421	0.425013	0	0.040001	0.598769	0.190021	0.287966	0.482208	1.87298	0.0026			23.2678	C
572	海马汽车	2011	0	0.355492	0.388802	0	0.042023	0.028504	0.194971	0.287966	0.329396	1.64052	0.0055	0.527408	0	23.2959	C	-0.171916
572	海马汽车	2012	0	0.300822	0.390952	0	0.032325	-0.031275	0.233209	0.287966	0.23604	1.69394	0.0204	0.507732	0	23.2641	C	-0.20691
572	海马汽车	2013	0	0.316922	0.401088	0	0.04061	0.089251	0.239077	0.287966	0.168623	1.42004	0.033	0.511419	0	23.3496	C	-0.194497
572	海马汽车	2014	0	0.39661	0.395939	0	0.016679	0.165408	0.205562	0.287966	0.152367	1.12596	0.0007	0.521531	0	23.5026	C	-0.124921
572	海马汽车	2015	0	0.44184	0.38065	0	0.005863	0.079945	0.179364	0.287966	0.154001	1.02523	-0.0147	0.5294	0	23.5796	C	-0.08756
572	海马汽车	2016	0	0.470243	0.36451	0	0.000713	0.046053	0.171276	0.287966	0.117289	0.794273	-0.016	0.524999	0	23.6246	C	-0.054756
572	海马汽车	2017	0	0.476495	0.358456	0	-0.089613	-0.132167	0.160943	0.287966	0.103157	0.907122	-0.1426	0.518487	0	23.4828	C	-0.0419922
572	海马汽车	2018	0	0.495849	0.386962	0	-0.198401	-0.274465	0.266701	0.287966	0.0533064	0.588539	-0.25	0.521042	0	23.162	C	-0.025193
572	海马汽车	2019	0	0.466688	0.384474	0	0.009098	-0.063656	0.280833	0.287966	0.12675	0.659482	0.0583	0.544507	0	23.0962	C	-0.0778191
572	海马汽车	2020	0	0.518158	0.376967	0	-0.139252	-0.141729	0.29368	0.287966	0.120851	0.721637	-0.2058	0.504807	1	22.9434	C	0.013351
573	粤宏远A	2010	0	0.437837	0.66525	0	0.018522	-0.00901	0.0230706	0.139841	0.0398618	2.36254	-0.0228			21.6543	K
573	粤宏远A	2011	0	0.410128	0.664598	0	0.024238	-0.010179	0.0244755	0.165163	0.0383256	2.32722	-0.0174	0.577634	0	21.644	K	-0.167506
573	粤宏远A	2012	0	0.423265	0.674458	0	0.024134	0.035446	0.0423602	0.165163	0.0505548	1.51984	-0.0148	0.573483	0	21.6789	K	-0.150218
573	粤宏远A	2013	0	0.450208	0.681233	0	0.037072	0.125035	0.0335662	0.165163	0.0324539	1.6334	0.0007	0.58266	0	21.7967	K	-0.132452
573	粤宏远A	2014	0	0.513962	0.691171	0	0.001806	0.13562	0.0286114	0.165163	0.113195	1.62151	-0.0382	0.590911	0	21.9239	K	-0.0769487
573	粤宏远A	2015	0	0.52116	0.705246	0	-0.031018	-0.040745	0.0253624	0.165163	0.0811699	1.46185	-0.0736	0.610054	0	21.8823	K	-0.0888935
573	粤宏远A	2016	0	0.377309	0.689606	0	0.069721	-0.133765	0.0204718	0.165163	0.246698	2.16176	0.0371	0.621215	0	21.7387	K	-0.243906
573	粤宏远A	2017	0	0.415724	0.692405	0	0.01076	0.064736	0.0424508	0.165484	0.183985	3.10099	-0.0361	0.585903	0	21.8014	K	-0.170179
573	粤宏远A	2018	0	0.507999	0.682417	0	0.011452	0.180205	0.0429628	0.197024	0.213597	1.8529	-0.0333	0.602851	0	21.9671	K	-0.094852
573	粤宏远A	2019	0	0.40997	0.695553	0	0.018919	-0.154531	0.0458622	0.197092	0.135241	2.72476	-0.0237	0.603979	0	21.7992	K	-0.194009
573	粤宏远A	2020	0	0.493365	0.716347	0	-0.038713	0.060179	0.038401	0.199536	0.211516	1.45323	-0.0897	0.600585	0	21.8576	K	-0.10722
576	甘化科工	2010	0	0.541208	0.425013	1	-0.110295	-0.092459	0.489236	0.198228	0.0502078	0.542282	-0.1752			20.369	C
576	甘化科工	2011	0	0.8604	0.388802	0	-0.214733	0.29952	0.342742	0.198228	0.104835	0.463933	-0.5242	0.408056	1	20.631	C	0.452344
576	甘化科工	2012	0	0.801702	0.390952	0	0.051221	0.008798	0.10049	0.198228	0.120318	0.51181	-0.0326	0.409911	1	20.6398	C	0.391791
576	甘化科工	2013	1	0.310645	0.401088	0	0.024348	0.605371	0.074203	0.41548	0.147323	2.31196	-0.0243	0.349535	0	21.1131	C	-0.0388903
576	甘化科工	2014	0	0.294006	0.395939	0	0.006871	-0.013923	0.433456	0.41548	0.0443367	2.13817	-0.0546	0.367093	0	21.0991	C	-0.0730865
576	甘化科工	2015	0	0.384404	0.38065	0	0.09055	0.344632	0.331383	0.41548	0.293642	3.97928	-0.0918	0.391332	0	21.3952	C	-0.00692812
576	甘化科工	2016	0	0.170435	0.36451	0	0.06495	-0.194894	0.405405	0.41548	0.115668	3.75108	-0.1283	0.378708	0	21.1785	C	-0.208273
576	甘化科工	2017	0	0.15271	0.358456	0	-0.234639	-0.23268	0.223449	0.41548	0.0843547	5.94042	-0.2734	0.365712	0	20.9136	C	-0.213002
576	甘化科工	2018	0	0.311863	0.386962	0	0.064595	0.376879	0.0417574	0.41548	0.139649	2.2278	0.0203	0.384443	0	21.2334	C	-0.0725796
576	甘化科工	2019	0	0.277351	0.384474	0	0.068172	-0.04799	0.0379506	0.41548	0.115635	2.18068	0.0213	0.356862	0	21.1843	C	-0.0795114
576	甘化科工	2020	0	0.106346	0.376967	0	0.355071	0.225551	0.0164973	0.41548	0.237507	4.82762	0.3589	0.351569	0	21.3876	C	-0.245223
581	威孚高科	2010	0	0.357282	0.425013	1	0.204294	0.342692	0.164172	0.17632	0.0882863	1.4578	0.2878			22.6345	C
581	威孚高科	2011	0	0.326492	0.388802	1	0.15834	0.17268	0.171203	0.17632	0.107836	1.73886	0.1856	0.469723	0	22.7938	C	-0.143231
581	威孚高科	2012	1	0.189489	0.390952	1	0.084501	0.394334	0.127063	0.200019	0.235232	3.1548	0.0697	0.46622	0	23.1262	C	-0.276731
581	威孚高科	2013	0	0.235316	0.401088	1	0.088288	0.182549	0.112514	0.200019	0.187205	2.72025	0.0614	0.494763	0	23.2939	C	-0.259447
581	威孚高科	2014	0	0.222622	0.395939	1	0.109678	0.108179	0.0931592	0.200019	0.162889	2.70843	0.0779	0.509142	0	23.3966	C	-0.28652
581	威孚高科	2015	0	0.222287	0.38065	1	0.098876	0.083894	0.147772	0.202249	0.208524	2.94899	0.0634	0.507276	0	23.4772	C	-0.284989
581	威孚高科	2016	0	0.223899	0.36451	1	0.099978	0.099317	0.141791	0.202249	0.229942	3.14977	0.0699	0.508547	0	23.5719	C	-0.284648
581	威孚高科	2017	0	0.241196	0.358456	1	0.130849	0.171876	0.127768	0.202249	0.154155	2.80262	0.1202	0.5041	0	23.7305	C	-0.262904
581	威孚高科	2018	0	0.212524	0.386962	1	0.118049	0.032674	0.129589	0.202249	0.125231	3.08193	0.0941	0.503815	0	23.7626	C	-0.291291
581	威孚高科	2019	0	0.270206	0.384474	1	0.096114	0.146769	0.118755	0.202249	0.0666529	2.21914	0.0767	0.524866	0	23.8996	C	-0.25466
581	威孚高科	2020	0	0.312834	0.376967	1	0.103205	0.141594	0.105381	0.202249	0.0717821	2.03071	0.0933	0.534586	0	24.032	C	-0.221752
582	北部湾港	2010	0	0.589494	0.413702	1	0.048749	0.191714	0.56634	0.407852	0.117085	0.555506	0.0253			20.5212	G
582	北部湾港	2011	0	0.599658	0.41937	1	0.04201	0.145601	0.495716	0.407852	0.0833166	0.514239	0.022	0.370006	1	20.6571	G	0.229652
582	北部湾港	2012	0	0.721864	0.435512	1	0.027739	0.599068	0.372369	0.407852	0.0791856	0.872356	0.0243	0.377708	1	21.1266	G	0.344156
582	北部湾港	2013	1	0.549908	0.440825	1	0.068799	4.72433	0.69621	0.620113	0.0510521	0.653968	0.0567	0.409189	1	22.8713	G	0.140719
582	北部湾港	2014	0	0.585073	0.461385	1	0.07076	0.003326	0.714894	0.620113	0.0421171	0.438408	0.0526	0.513593	1	22.8746	G	0.0714803
582	北部湾港	2015	1	0.437003	0.433589	1	0.033033	0.437272	0.63211	0.540883	0.101502	0.871588	0.0078	0.526897	0	23.2374	G	-0.0898936
582	北部湾港	2016	0	0.397495	0.424958	1	0.039156	-0.007372	0.639456	0.540883	0.0919146	0.843557	0.0038	0.540011	0	23.23	G	-0.142516
582	北部湾港	2017	0	0.385631	0.423714	1	0.045881	0.046918	0.628629	0.540883	0.0643566	0.77053	0.0139	0.533948	0	23.2758	G	-0.148317
582	北部湾港	2018	1	0.389903	0.418492	1	0.041542	0.333143	0.608925	0.474201	0.168424	0.97644	0.0109	0.534064	0	23.5633	G	-0.144161
582	北部湾港	2019	0	0.409545	0.409936	1	0.058953	0.060304	0.655395	0.474201	0.0903268	0.622132	0.0266	0.553595	0	23.6219	G	-0.14405
582	北部湾港	2020	0	0.380234	0.438448	1	0.060711	0.069807	0.594574	0.630648	0.13454	0.864215	0.0321	0.552353	0	23.6894	G	-0.172119
584	哈工智能	2010	0	0.463466	0.425013	0	0.046545	0.342237	0.422015	0.327585	0.129805	1.27986	0.0212			21.9761	C
584	哈工智能	2011	0	0.494543	0.388802	0	0.003181	0.054906	0.403054	0.327585	0.127415	1.16811	-0.0503	0.461469	1	22.0295	C	0.0330743
584	哈工智能	2012	0	0.507186	0.390952	0	0.008734	0.008343	0.365036	0.327585	0.0837795	1.19436	-0.0397	0.449356	1	22.0378	C	0.0578301
584	哈工智能	2013	0	0.373958	0.401088	0	0.115232	-0.035881	0.340995	0.327585	0.185349	1.69553	0.1363	0.447518	0	22.0013	C	-0.0735596
584	哈工智能	2014	0	0.402859	0.395939	0	0.046816	-0.027513	0.295041	0.327585	0.187974	1.73201	0.0186	0.431518	0	21.9734	C	-0.0286589
584	哈工智能	2015	0	0.296732	0.38065	0	0.004593	-0.153635	0.28514	0.330846	0.27222	2.42508	-0.0506	0.43522	0	21.8066	C	-0.138488
584	哈工智能	2016	0	0.299071	0.36451	0	-0.223798	-0.240788	0.18411	0.331157	0.277707	2.69757	-0.3079	0.422383	0	21.5311	C	-0.123312
584	哈工智能	2017	0	0.54165	0.358456	0	0.031394	0.638556	0.108991	0.186	0.18072	1.43929	0.0087	0.428058	1	22.0249	C	0.113592
584	哈工智能	2018	0	0.599849	0.386962	0	0.026554	0.222923	0.0254009	0.186	0.145521	1.05201	0.0083	0.418538	1	22.2262	C	0.181311
584	哈工智能	2019	0	0.588483	0.384474	0	0.010655	0.008738	0.0230814	0.186	0.0613108	1.11134	-0.0379	0.442403	1	22.2349	C	0.14608
584	哈工智能	2020	1	0.491373	0.376967	0	0.001857	0.106398	0.0191973	0.149918	0.077541	1.32286	-0.0515	0.443997	1	22.336	C	0.0473757
586	汇源通信	2010	0	0.652037	0.425013	0	0.113438	0.025408	0.118623	0.206782	0.17916	1.10819	0.0534			20.0866	C
586	汇源通信	2011	0	0.602868	0.388802	0	0.043544	-0.019309	0.102112	0.206782	0.171918	1.42583	0.0278	0.326361	1	20.0671	C	0.276507
586	汇源通信	2012	0	0.582026	0.390952	0	0.016658	-0.008994	0.091405	0.206782	0.212377	1.40073	-0.0293	0.314552	1	20.058	C	0.267474
586	汇源通信	2013	0	0.536989	0.401088	0	0.034589	-0.048006	0.0844487	0.206782	0.308673	1.76423	-0.0019	0.3191	1	20.0088	C	0.217889
586	汇源通信	2014	0	0.56173	0.395939	0	0.016599	0.098273	0.0697942	0.206782	0.320038	1.65286	-0.02	0.318593	1	20.1026	C	0.243137
586	汇源通信	2015	0	0.517645	0.38065	0	0.033478	-0.01324	0.0654731	0.206782	0.245036	1.72677	-0.0076	0.323212	1	20.0892	C	0.194433
586	汇源通信	2016	0	0.527149	0.36451	0	0.006879	0.039756	0.0594531	0.206782	0.259875	1.71521	-0.0522	0.31022	1	20.1282	C	0.216929
586	汇源通信	2017	0	0.531551	0.358456	0	0.001688	0.016565	0.0661686	0.206782	0.234536	1.69025	-0.0386	0.307137	1	20.1447	C	0.224414
586	汇源通信	2018	0	0.564357	0.386962	0	-0.003116	0.069043	0.0751162	0.206782	0.186997	1.59953	-0.0472	0.305903	1	20.2114	C	0.258454
586	汇源通信	2019	0	0.570667	0.384474	0	0.009379	0.043045	0.0736135	0.206782	0.169859	1.60118	-0.0278	0.328171	1	20.2536	C	0.242496
586	汇源通信	2020	0	0.443661	0.376967	0	0.046408	-0.214886	0.0896903	0.206782	0.18002	2.02041	0.0226	0.327002	1	20.0116	C	0.116659
589	贵州轮胎	2010	0	0.706288	0.425013	1	0.022806	0.263715	0.338294	0.3336	0.0703371	0.962282	0.0009			22.4242	C
589	贵州轮胎	2011	0	0.695743	0.388802	1	0.013589	0.289081	0.25742	0.338399	0.069607	1.1885	-0.0102	0.485986	1	22.6781	C	0.209757
589	贵州轮胎	2012	0	0.66665	0.390952	1	0.019072	-0.046349	0.315678	0.338399	0.0880048	1.1553	-0.0053	0.475331	1	22.6306	C	0.191319
589	贵州轮胎	2013	0	0.685134	0.401088	1	0.023027	0.124161	0.267926	0.338399	0.074014	0.960903	0.0025	0.476898	1	22.7477	C	0.208236
589	贵州轮胎	2014	1	0.612106	0.395939	1	0.017161	0.285129	0.316773	0.252036	0.153825	1.10905	-0.0078	0.485886	1	22.9985	C	0.12622
589	贵州轮胎	2015	0	0.688149	0.38065	1	-0.023131	0.148539	0.308407	0.253326	0.270787	1.13082	-0.0664	0.510089	1	23.137	C	0.17806
589	贵州轮胎	2016	0	0.656792	0.36451	1	0.001416	-0.066882	0.362628	0.253326	0.206826	1.06153	-0.0615	0.515526	1	23.0678	C	0.141266
589	贵州轮胎	2017	0	0.656262	0.358456	1	-0.022818	-0.068357	0.382227	0.253326	0.131093	0.829229	-0.0667	0.501472	1	22.997	C	0.15479
589	贵州轮胎	2018	0	0.674157	0.386962	1	0.008412	0.07883	0.363738	0.253326	0.161174	0.846521	-0.0243	0.499144	1	23.0729	C	0.175013
589	贵州轮胎	2019	0	0.646081	0.384474	1	0.012874	0.00379	0.314135	0.253326	0.206113	0.829926	-0.019	0.513912	1	23.0766	C	0.132169
589	贵州轮胎	2020	0	0.576066	0.376967	1	0.098858	0.094591	0.326738	0.246298	0.165399	0.89328	0.1219	0.50844	1	23.167	C	0.0676263
590	启迪药业	2010	0	0.50964	0.425013	1	0.082909	0.101468	0.231399	0.180095	0.0155187	0.819662	0.1029			20.1589	C
590	启迪药业	2011	0	0.4003	0.388802	1	0.119734	0.059303	0.279768	0.180151	0.0460271	0.961804	0.1374	0.346187	1	20.2165	C	0.0541129
590	启迪药业	2012	0	0.320214	0.390952	1	0.195459	0.168584	0.232939	0.180151	0.225662	1.81146	0.2571	0.3254	0	20.3723	C	-0.00518588
590	启迪药业	2013	0	0.512252	0.401088	1	-0.297615	-0.215131	0.221352	0.183864	0.118936	1.02777	-0.492	0.319865	1	20.1301	C	0.192387
590	启迪药业	2014	0	0.686265	0.395939	1	-0.146161	0.062	0.236969	0.1861	0.0815177	0.801362	-0.3324	0.393988	1	20.1902	C	0.292277
590	启迪药业	2015	0	0.649673	0.38065	1	0.038085	0.001046	0.248615	0.186099	0.0950629	0.900942	0.0177	0.369704	1	20.1913	C	0.279969
590	启迪药业	2016	0	0.581474	0.36451	1	0.079451	0.073616	0.226158	0.186099	0.194508	1.11688	-0.0159	0.33024	1	20.2623	C	0.251234
590	启迪药业	2017	1	0.332371	0.358456	1	0.011337	0.385389	0.184655	0.289951	0.142236	3.1724	-0.036	0.316375	1	20.5883	C	0.0159961
590	启迪药业	2018	0	0.290081	0.386962	1	-0.046755	-0.065394	0.186744	0.294118	0.393528	3.45312	-0.1087	0.331689	0	20.5207	C	-0.0416084
590	启迪药业	2019	0	0.265232	0.384474	1	0.050124	0.036916	0.169376	0.294118	0.37123	3.19322	0.0099	0.354097	0	20.5569	C	-0.0888652
590	启迪药业	2020	0	0.277164	0.376967	0	0.025469	0.053633	0.162851	0.294118	0.384408	3.15879	-0.0206	0.337119	0	20.6092	C	-0.0599549
591	太阳能	2010	0	0.768555	0.613091	1	0.008116	0.082113	0.170306	0.498407	0.253825	0.97846	-0.0294			21.5541	D
591	太阳能	2011	0	0.809792	0.621109	1	0.001177	0.175403	0.153297	0.498407	0.243692	0.93877	-0.0243	0.520654	1	21.7157	D	0.289138
591	太阳能	2012	0	0.817919	0.601631	1	0.006509	0.084018	0.136552	0.498407	0.214969	0.836129	-0.0118	0.53507	1	21.7964	D	0.282849
591	太阳能	2013	0	0.823249	0.607038	1	0.006382	0.084364	0.144388	0.498407	0.227003	0.866872	-0.0283	0.52634	1	21.8774	D	0.296909
591	太阳能	2014	0	0.856287	0.573578	1	-0.001281	0.048304	0.137093	0.253206	0.234612	0.855259	-0.0038	0.53496	1	21.9245	D	0.321327
591	太阳能	2015	1	0.726502	0.541326	1	0.02169	5.83958	0.56362	0.4079	0.0820227	0.900255	0.0031	0.540909	1	23.8473	D	0.185593
591	太阳能	2016	1	0.612976	0.53257	1	0.022796	0.309239	0.583355	0.312655	0.0528184	1.36238	-0.0018	0.649274	0	24.1167	D	-0.0362976
591	太阳能	2017	0	0.611733	0.544455	1	0.025695	0.059789	0.634853	0.312655	0.026767	1.18042	-0.0021	0.67004	0	24.1748	D	-0.0583068
591	太阳能	2018	0	0.623772	0.575916	1	0.024997	0.084667	0.671606	0.312655	0.0321216	1.10089	-0.0044	0.683648	0	24.2561	D	-0.0598762
591	太阳能	2019	0	0.640408	0.562833	1	0.024174	0.094405	0.682806	0.312655	0.0285625	1.24221	-0.0061	0.709778	0	24.3463	D	-0.06937
591	太阳能	2020	0	0.638227	0.575199	1	0.026035	0.045516	0.673783	0.312655	0.036838	1.94902	-0.0062	0.708395	0	24.3908	D	-0.0701685
592	平潭发展	2010	1	0.355135	0.427349	0	0.047165	0.796043	0.139435	0.486835	0.296008	2.93282	-0.009			21.3792	A
592	平潭发展	2011	0	0.32262	0.38496	0	0.004671	-0.054127	0.149187	0.452944	0.193076	3.10549	-0.041	0.392814	0	21.3235	A	-0.0701938
592	平潭发展	2012	0	0.303001	0.400336	0	0.009081	0.001448	0.130002	0.358814	0.18677	3.56708	-0.0454	0.375422	0	21.325	A	-0.0724213
592	平潭发展	2013	0	0.262255	0.483102	0	0.026701	0.00091	0.144566	0.334622	0.0664492	3.47314	-0.0324	0.39096	0	21.3259	A	-0.128705
592	平潭发展	2014	0	0.333412	0.496387	0	0.0358	0.174313	0.11493	0.358814	0.0649305	2.45575	-0.0232	0.440048	0	21.4866	A	-0.106636
592	平潭发展	2015	1	0.098014	0.430398	0	0.011004	0.770287	0.0615054	0.314799	0.391626	9.79044	-0.0362	0.451728	0	22.0577	A	-0.353714
592	平潭发展	2016	0	0.163072	0.414065	0	0.001282	0.098128	0.0536364	0.277217	0.295969	6.22197	-0.0593	0.4515	0	22.1513	A	-0.288428
592	平潭发展	2017	0	0.194945	0.405846	0	-0.001582	0.04178	0.0477346	0.277217	0.272084	4.3373	-0.0546	0.451965	0	22.1923	A	-0.25702
592	平潭发展	2018	0	0.213906	0.384965	0	0.007299	-0.009449	0.0778488	0.282218	0.108292	3.77698	-0.0473	0.449645	0	22.1828	A	-0.235739
592	平潭发展	2019	0	0.158587	0.397671	0	0.00425	-0.012257	0.0818393	0.253987	0.0858809	5.16518	-0.0501	0.436904	0	22.1704	A	-0.278317
592	平潭发展	2020	0	0.335763	0.41893	0	-0.0609	0.161061	0.0655671	0.223987	0.139047	2.5276	-0.1349	0.446999	0	22.3198	A	-0.111236
593	大通燃气	2010	0	0.583379	0.613091	0	0.00892	0.177244	0.418874	0.231386	0.18924	0.60866	-0.0253			20.3356	D
593	大通燃气	2011	0	0.488884	0.621109	0	0.078525	-0.037278	0.522198	0.231386	0.162031	0.716136	0.0731	0.488841	1	20.2976	D	4.2973e-05
593	大通燃气	2012	0	0.464663	0.601631	0	0.025901	-0.039845	0.534036	0.231386	0.108279	0.650469	-0.0084	0.486692	0	20.257	D	-0.022029
593	大通燃气	2013	1	0.263404	0.607038	0	0.043158	0.444161	0.359065	0.231386	0.410647	2.47088	0.0161	0.482535	0	20.6245	D	-0.219131
593	大通燃气	2014	0	0.13501	0.573578	0	0.022336	-0.15153	0.458059	0.386799	0.290454	2.98315	-0.0319	0.492595	0	20.4602	D	-0.357585
593	大通燃气	2015	0	0.177676	0.541326	0	0.017836	0.028039	0.476133	0.39078	0.170812	2.51304	-0.0372	0.459477	0	20.4878	D	-0.281801
593	大通燃气	2016	1	0.300704	0.53257	0	-0.03269	1.00042	0.271086	0.409405	0.0278523	1.04093	-0.1025	0.443779	0	21.1812	D	-0.143075
593	大通燃气	2017	0	0.357766	0.544455	0	0.01554	0.091623	0.255335	0.409405	0.0519612	2.03774	-0.0262	0.472774	0	21.2689	D	-0.115008
593	大通燃气	2018	0	0.432778	0.575916	0	-0.114084	-0.053356	0.31166	0.296351	0.0339273	1.33348	-0.178	0.475745	0	21.214	D	-0.0429667
593	大通燃气	2019	0	0.50351	0.562833	0	0.021896	0.216061	0.331011	0.32	0.0654523	0.607805	-0.0083	0.52717	0	21.4096	D	-0.0236605
593	大通燃气	2020	0	0.500502	0.575199	0	0.020071	0.058108	0.356524	0.32	0.0663655	0.66031	-0.0124	0.507298	0	21.4661	D	-0.00679617
595	宝塔实业	2010	0	0.722021	0.425013	1	-0.210628	-0.145197	0.194032	0.377797	0.00585175	1.14198	-0.2791			20.4252	C
595	宝塔实业	2011	0	0.754488	0.388802	0	0.008151	0.184433	0.166187	0.2	0.00121886	1.05513	-0.0467	0.391659	1	20.5945	C	0.362829
595	宝塔实业	2012	0	0.734147	0.390952	0	0.009629	-0.041808	0.21551	0.2	0.0128114	1.0403	-0.1122	0.35731	1	20.5518	C	0.376837
595	宝塔实业	2013	1	0.738589	0.401088	0	-0.11331	0.253129	0.15919	0.299703	0.077062	0.976503	-0.2382	0.359217	1	20.7774	C	0.379372
595	宝塔实业	2014	0	0.720412	0.395939	0	0.019681	-0.009116	0.224538	0.299703	0.0275089	0.927116	-0.268	0.38672	1	20.7683	C	0.333692
595	宝塔实业	2015	1	0.382771	0.38065	0	-0.113502	0.155935	0.179502	0.534251	0.0652742	1.65485	-0.2929	0.365099	1	20.9132	C	0.0176723
595	宝塔实业	2016	0	0.448156	0.36451	0	-0.070327	-0.007096	0.282256	0.54427	0.00665267	1.42247	-0.1788	0.363152	1	20.9061	C	0.085004
595	宝塔实业	2017	0	0.590115	0.358456	0	0.014812	0.565403	0.25763	0.530455	0.051687	1.0273	-0.0497	0.352153	1	21.3542	C	0.237962
595	宝塔实业	2018	0	0.616965	0.386962	0	-0.053116	-0.027011	0.253015	0.529945	0.0441364	1.00886	-0.1276	0.360516	1	21.3268	C	0.256449
595	宝塔实业	2019	0	0.749768	0.384474	0	-0.21254	-0.166276	0.285101	0.521296	0.0739953	0.742386	-0.37	0.386963	1	21.145	C	0.362805
595	宝塔实业	2020	0	0.369118	0.376967	1	0.008495	0.038324	0.266511	0.346902	0.23724	3.51822	-0.0523	0.40471	0	21.1826	C	-0.0355918
596	古井贡酒	2010	0	0.435138	0.425013	1	0.168875	0.384212	0.183039	0.577455	0.346208	1.59805	0.2667			21.3427	C
596	古井贡酒	2011	1	0.349073	0.388802	1	0.133525	1.28309	0.0855242	0.538928	0.490835	2.3357	0.2456	0.363454	0	22.1683	C	-0.0143815
596	古井贡酒	2012	0	0.364091	0.390952	1	0.136694	0.25138	0.147649	0.538928	0.491633	1.9082	0.1987	0.394273	0	22.3925	C	-0.0301816
596	古井贡酒	2013	0	0.356576	0.401088	1	0.10693	0.095854	0.217723	0.538928	0.23757	1.81645	0.1329	0.412806	0	22.484	C	-0.0562299
596	古井贡酒	2014	0	0.348088	0.395939	1	0.093091	0.10256	0.268828	0.538828	0.112023	1.83239	0.097	0.434243	0	22.5817	C	-0.0861553
596	古井贡酒	2015	0	0.327075	0.38065	1	0.099619	0.120001	0.235416	0.538928	0.151371	2.02323	0.0965	0.443002	0	22.695	C	-0.115927
596	古井贡酒	2016	0	0.319987	0.36451	1	0.097333	0.216208	0.213559	0.538928	0.0610001	1.78616	0.0958	0.437324	0	22.8907	C	-0.117337
596	古井贡酒	2017	0	0.326182	0.358456	1	0.116739	0.162159	0.176527	0.538928	0.146174	1.94864	0.1241	0.438404	0	23.041	C	-0.112222
596	古井贡酒	2018	0	0.35813	0.386962	1	0.139163	0.232158	0.141007	0.538928	0.136353	2.09944	0.1741	0.437958	0	23.2498	C	-0.0798281
596	古井贡酒	2019	0	0.320024	0.384474	1	0.155559	0.108823	0.124183	0.538928	0.405135	2.47828	0.1888	0.461004	0	23.3531	C	-0.14098
596	古井贡酒	2020	0	0.31197	0.376967	1	0.121679	0.094824	0.11838	0.538928	0.393189	2.56697	0.1152	0.461769	0	23.4437	C	-0.149799
597	东北制药	2010	0	0.630044	0.425013	1	0.010217	-0.077903	0.265979	0.324682	0.188552	1.51862	-0.0377			22.447	C
597	东北制药	2011	0	0.702104	0.388802	1	-0.06526	0.047634	0.251919	0.324729	0.135899	0.875806	-0.1357	0.485237	1	22.4935	C	0.216867
597	东北制药	2012	0	0.706934	0.390952	1	0.000906	0.020589	0.229814	0.224964	0.142213	0.778168	-0.0948	0.478508	1	22.5139	C	0.228426
597	东北制药	2013	0	0.788334	0.401088	1	-0.021868	0.260512	0.2048	0.224964	0.203722	0.824998	-0.0598	0.477182	1	22.7454	C	0.311152
597	东北制药	2014	1	0.677917	0.395939	1	0.009777	0.134788	0.202654	0.23013	0.206	0.937603	-0.0157	0.499174	1	22.8719	C	0.178743
597	东北制药	2015	0	0.723788	0.38065	1	-0.045113	0.01397	0.386456	0.214633	0.196319	0.841739	-0.0863	0.497728	1	22.8857	C	0.22606
597	东北制药	2016	0	0.751378	0.36451	1	0.002691	0.126239	0.332302	0.214963	0.181149	1.02158	-0.0267	0.513132	1	23.0046	C	0.238246
597	东北制药	2017	0	0.759463	0.358456	1	0.00869	0.082029	0.29607	0.210494	0.161412	0.92233	-0.0086	0.498795	1	23.0835	C	0.260668
597	东北制药	2018	1	0.693411	0.386962	0	0.017184	0.106268	0.248681	0.260228	0.109532	0.840928	-0.0076	0.4968	1	23.1845	C	0.196611
597	东北制药	2019	0	0.687569	0.384474	0	0.013592	0.070066	0.278216	0.244109	0.121645	0.744293	0.012	0.510441	1	23.2522	C	0.177128
597	东北制药	2020	0	0.661161	0.376967	0	0.00089	-0.029836	0.390879	0.243628	0.121758	0.759021	-0.0142	0.517165	1	23.2219	C	0.143996
598	兴蓉环境	2010	1	0.365283	0.613091	1	0.091175	0.247403	0.42576	0.522654	0.0893907	0.585114	0.0695			21.6741	D
598	兴蓉环境	2011	1	0.474344	0.621109	1	0.082902	1.7399	0.451077	0.418668	0.2248	1.18418	0.0625	0.529434	0	22.682	D	-0.0550899
598	兴蓉环境	2012	0	0.478082	0.601631	1	0.087021	0.177077	0.38855	0.418668	0.150172	0.826542	0.0842	0.607177	0	22.845	D	-0.129095
598	兴蓉环境	2013	0	0.346266	0.607038	1	0.072126	0.246463	0.480197	0.4205	0.144851	1.14784	0.0721	0.60039	0	23.0654	D	-0.254124
598	兴蓉环境	2014	0	0.383473	0.573578	1	0.062666	0.168035	0.425363	0.4205	0.177962	1.16632	0.0377	0.625581	0	23.2207	D	-0.242108
598	兴蓉环境	2015	0	0.414519	0.541326	1	0.060019	0.168799	0.393634	0.420969	0.175046	1.04739	0.0418	0.612929	0	23.3767	D	-0.19841
598	兴蓉环境	2016	0	0.459026	0.53257	1	0.051524	0.191323	0.3727	0.420969	0.0987378	0.700946	0.0374	0.601446	0	23.5517	D	-0.14242
598	兴蓉环境	2017	0	0.456978	0.544455	1	0.048849	0.108475	0.391358	0.420969	0.128126	0.855781	0.0399	0.606762	0	23.6547	D	-0.149784
598	兴蓉环境	2018	0	0.466923	0.575916	1	0.048214	0.115549	0.383145	0.421806	0.109419	0.664557	0.0315	0.621714	0	23.7641	D	-0.154791
598	兴蓉环境	2019	0	0.526595	0.562833	1	0.043435	0.211061	0.345826	0.421806	0.116393	0.847123	0.0277	0.646295	0	23.9556	D	-0.1197
598	兴蓉环境	2020	0	0.574368	0.575199	1	0.042848	0.21876	0.280677	0.421806	0.110027	0.704813	0.0288	0.648266	0	24.1534	D	-0.0738979
599	青岛双星	2010	0	0.68597	0.425013	1	0.007739	0.091131	0.475402	0.203079	0.0485586	0.820406	-0.0349			22.2728	C
599	青岛双星	2011	0	0.691834	0.388802	1	0.007339	0.043887	0.451681	0.203079	0.055473	0.78321	-0.0242	0.500809	1	22.3157	C	0.191025
599	青岛双星	2012	0	0.680971	0.390952	1	0.004362	-0.020661	0.44532	0.203079	0.063967	0.893552	-0.0307	0.480429	1	22.2948	C	0.200542
599	青岛双星	2013	0	0.679285	0.401088	1	0.005689	0.009931	0.423062	0.203079	0.110939	1.01999	-0.0324	0.480506	1	22.3047	C	0.198779
599	青岛双星	2014	1	0.504491	0.395939	1	0.011515	0.038962	0.367452	0.227061	0.139138	1.16766	-0.0271	0.485295	1	22.3429	C	0.0191958
599	青岛双星	2015	0	0.560562	0.38065	1	0.010026	0.168914	0.18146	0.233849	0.209319	1.2817	-0.0245	0.477509	1	22.499	C	0.083053
599	青岛双星	2016	0	0.627498	0.36451	1	0.01075	0.227559	0.241244	0.233849	0.142097	1.16391	-0.0248	0.464476	1	22.704	C	0.163022
599	青岛双星	2017	0	0.665051	0.358456	1	0.012167	0.156089	0.338679	0.238671	0.0384991	0.982771	-0.0176	0.471317	1	22.8491	C	0.193734
599	青岛双星	2018	1	0.570377	0.386962	1	0.003221	0.069896	0.338364	0.257357	0.0977078	1.09124	-0.0345	0.482593	1	22.9166	C	0.0877841
599	青岛双星	2019	0	0.63229	0.384474	1	-0.031526	0.102133	0.376376	0.25957	0.139301	0.94625	-0.0863	0.503283	1	23.0139	C	0.129007
599	青岛双星	2020	0	0.650014	0.376967	1	-0.007182	0.01802	0.435596	0.32185	0.12187	0.809203	-0.0479	0.516018	1	23.0318	C	0.133996
600	建投能源	2010	0	0.662253	0.613091	1	0.003078	0.203739	0.515697	0.550085	0.0485992	0.462253	-0.0285			23.2187	D
600	建投能源	2011	0	0.739262	0.621109	1	0.001043	0.286442	0.378532	0.550085	0.0642468	0.528409	-0.0247	0.640913	1	23.4706	D	0.0983495
600	建投能源	2012	0	0.751395	0.601631	1	0.010017	0.090325	0.356773	0.550085	0.0621206	0.473645	-0.0074	0.6515	1	23.557	D	0.0998946
600	建投能源	2013	0	0.712163	0.607038	1	0.059632	0.058202	0.707025	0.550085	0.0534825	0.566999	0.0682	0.642148	1	23.6136	D	0.0700148
600	建投能源	2014	1	0.566119	0.573578	1	0.105283	0.403723	0.602926	0.672063	0.0897085	0.848088	0.1131	0.664815	0	23.9527	D	-0.0986964
600	建投能源	2015	0	0.513648	0.541326	1	0.101538	0.022913	0.571382	0.672063	0.0377325	0.673431	0.0901	0.639396	0	23.9754	D	-0.125748
600	建投能源	2016	0	0.546095	0.53257	1	0.066521	0.131348	0.55942	0.673079	0.062267	0.547594	0.0456	0.620156	0	24.0988	D	-0.0740605
600	建投能源	2017	0	0.583054	0.544455	1	0.010021	0.065828	0.594536	0.656334	0.0557958	0.564408	-0.0279	0.627418	0	24.1626	D	-0.0443642
600	建投能源	2018	0	0.577559	0.575916	1	0.020772	0.022053	0.551582	0.656334	0.059002	0.606699	-0.0129	0.651826	0	24.1844	D	-0.0742665
600	建投能源	2019	0	0.570936	0.562833	1	0.02766	0.015892	0.579787	0.656334	0.0609618	0.652705	-0.0049	0.666862	0	24.2001	D	-0.095926
600	建投能源	2020	0	0.565608	0.575199	1	0.035619	0.04718	0.554229	0.656334	0.055233	0.683767	0.0031	0.660892	0	24.2462	D	-0.0952843
601	韶能股份	2010	0	0.619481	0.613091	1	0.008102	-0.004674	0.850327	0.168494	0.0327812	0.66663	-0.0241			22.8521	D
601	韶能股份	2011	0	0.602083	0.621109	1	0.010665	-0.02788	0.813012	0.168494	0.0372088	0.756751	-0.0167	0.675829	0	22.8238	D	-0.073746
601	韶能股份	2012	0	0.603037	0.601631	1	0.017404	0.038761	0.831545	0.168494	0.0220783	0.530579	-0.0186	0.675815	0	22.8618	D	-0.0727783
601	韶能股份	2013	1	0.570881	0.607038	1	0.026972	0.023865	0.787407	0.144324	0.0319461	0.657761	-0.0002	0.666757	0	22.8854	D	-0.0958756
601	韶能股份	2014	0	0.535824	0.573578	1	0.03146	-0.008967	0.820553	0.144324	0.030699	0.837454	0.0015	0.668821	0	22.8764	D	-0.132997
601	韶能股份	2015	0	0.506576	0.541326	1	0.035444	-0.012093	0.806658	0.150041	0.0297755	0.80951	0	0.650096	0	22.8642	D	-0.14352
601	韶能股份	2016	0	0.490746	0.53257	1	0.052441	0.038265	0.771181	0.150041	0.0363442	0.752921	0.0174	0.628173	0	22.9018	D	-0.137427
601	韶能股份	2017	0	0.482853	0.544455	1	0.050015	0.03775	0.787953	0.150934	0.025491	0.551821	0.0173	0.619887	0	22.9388	D	-0.137034
601	韶能股份	2018	0	0.519525	0.575916	1	0.031625	0.092974	0.708109	0.150934	0.0546718	0.693995	-0.0049	0.630629	0	23.0277	D	-0.111104
601	韶能股份	2019	0	0.543918	0.562833	1	0.036127	0.118656	0.696494	0.150934	0.0311997	0.806586	0.0033	0.652062	0	23.1399	D	-0.108144
601	韶能股份	2020	0	0.600835	0.575199	1	0.017324	0.130398	0.6973	0.199492	0.0381837	1.07321	-0.0196	0.649493	0	23.2624	D	-0.0486575
603	盛达资源	2010	0	0.5051	0.47257	0	0.021013	-0.102746	0.0224017	0.233225	0.416246	1.06052	-0.0805			18.8514	B
603	盛达资源	2011	1	0.337488	0.471722	0	0.532228	5.83011	0.158683	0.456441	0.664944	2.22387	0.8827	0.286908	1	20.7728	B	0.0505798
603	盛达资源	2012	0	0.245279	0.473531	0	0.516576	-3.7e-05	0.150565	0.456441	0.608443	2.86037	0.6495	0.304232	0	20.7727	B	-0.0589531
603	盛达资源	2013	0	0.325185	0.479164	0	0.590022	-0.256658	0.189421	0.456441	0.324136	1.36168	0.6167	0.30739	1	20.4761	B	0.0177952
603	盛达资源	2014	0	0.279382	0.502713	0	0.336186	0.440398	0.121791	0.450302	0.557545	2.30026	0.5002	0.283151	0	20.8411	B	-0.00376942
603	盛达资源	2015	0	0.252861	0.450975	0	0.296392	0.251999	0.0903899	0.158617	0.0930527	0.627503	0.3437	0.357911	0	21.0658	B	-0.10505
603	盛达资源	2016	1	0.068488	0.501488	0	0.116654	1.01712	0.0455865	0.298827	0.354216	5.79222	0.1202	0.371689	0	21.7675	B	-0.303201
603	盛达资源	2017	0	0.305247	0.464702	0	0.109511	0.485059	0.109466	0.298827	0.207904	2.57791	0.1082	0.458392	0	22.1629	B	-0.153145
603	盛达资源	2018	0	0.420842	0.475211	0	0.150308	-0.120953	0.233345	0.31297	0.10283	0.737785	0.1601	0.466101	0	22.034	B	-0.0452591
603	盛达资源	2019	0	0.387562	0.497832	0	0.128803	0.172278	0.233142	0.31297	0.074934	1.12651	0.1675	0.46503	0	22.193	B	-0.0774676
603	盛达资源	2020	0	0.4348	0.476637	0	0.089025	0.067853	0.232913	0.31297	0.169026	1.00306	0.0935	0.491555	0	22.2586	B	-0.0567546
605	渤海股份	2010	0	0.554563	0.613091	1	-0.051914	-0.031082	0.323042	0.557522	0.0270567	0.401984	-0.1881			18.6852	D
605	渤海股份	2011	0	0.5759	0.621109	1	-0.013859	0.017075	0.289096	0.557522	0.0287674	0.478384	-0.111	0.364098	1	18.7022	D	0.211802
605	渤海股份	2012	0	0.553792	0.601631	1	0.038617	0.040503	0.260215	0.557522	0.0793893	0.606682	0.0669	0.360999	1	18.7419	D	0.192793
605	渤海股份	2013	1	0.274286	0.607038	1	-0.025798	2.43656	0.0679056	0.506086	0.66069	2.72136	-0.1244	0.340947	0	19.9763	D	-0.0666609
605	渤海股份	2014	0	0.544648	0.573578	1	0.016419	4.02593	0.477554	0.290124	0.108684	0.57047	-0.0148	0.420323	1	21.5909	D	0.124325
605	渤海股份	2015	0	0.533771	0.541326	1	0.019191	0.025645	0.460637	0.295139	0.126082	0.624551	-0.018	0.538394	0	21.6163	D	-0.00462268
605	渤海股份	2016	1	0.658364	0.53257	1	0.012898	0.418544	0.31622	0.295139	0.132882	0.362365	-0.0216	0.518777	1	21.9659	D	0.139587
605	渤海股份	2017	0	0.562089	0.544455	1	0.030983	0.631463	0.195653	0.224581	0.0830726	0.844193	0.0213	0.52555	1	22.4554	D	0.0365391
605	渤海股份	2018	0	0.587193	0.575916	1	0.014498	0.122457	0.165112	0.224581	0.0989034	0.954151	-0.0153	0.556767	1	22.5709	D	0.0304262
605	渤海股份	2019	0	0.669936	0.562833	1	0.005959	0.332481	0.235705	0.224581	0.115794	0.869298	-0.0244	0.582925	1	22.8579	D	0.0870115
605	渤海股份	2020	0	0.676494	0.575199	1	0.002158	0.027022	0.230255	0.224581	0.0736206	0.858611	-0.0286	0.598821	1	22.8846	D	0.0776727
607	华媒控股	2010	0	0.727613	0.307195	0	-0.111969	-0.234832	0.285787	0.235151	0.158253	0.798199	-0.1963			21.2003	R
607	华媒控股	2011	0	0.722712	0.312611	0	0.024099	0.061638	0.288842	0.235151	0.184278	0.823379	0.0194	0.371138	1	21.2601	R	0.351574
607	华媒控股	2012	0	0.726068	0.309661	0	0.024427	0.178108	0.225038	0.235151	0.180781	0.944062	-0.0188	0.355004	1	21.424	R	0.371064
607	华媒控股	2013	0	0.703136	0.286432	0	0.018093	-0.029931	0.220062	0.235151	0.171157	0.974351	-0.0065	0.358577	1	21.3936	R	0.344559
607	华媒控股	2014	1	0.321592	0.330415	1	0.104095	-0.001006	0.128956	0.481255	0.232336	2.38237	0.1314	0.343777	0	21.3926	R	-0.0221847
607	华媒控股	2015	0	0.286123	0.286123	1	0.131661	0.226246	0.108931	0.481255	0.383777	2.22578	0.1472	0.326519	0	21.5966	R	-0.0403962
607	华媒控股	2016	0	0.326604	0.288247	1	0.096165	0.240127	0.0789812	0.481255	0.264392	1.55407	0.0956	0.306536	1	21.8118	R	0.0200677
607	华媒控股	2017	0	0.373694	0.345899	1	0.065656	0.077697	0.0728139	0.481255	0.259811	1.39596	0.044	0.32464	1	21.8866	R	0.0490538
607	华媒控股	2018	0	0.346797	0.329772	1	0.048252	0.014997	0.0591766	0.481255	0.273681	1.42482	0.017	0.367899	0	21.9015	R	-0.0211022
607	华媒控股	2019	0	0.443476	0.334735	1	0.016249	0.096685	0.0481402	0.481255	0.224612	1.15675	-0.0236	0.361282	1	21.9938	R	0.0821945
607	华媒控股	2020	0	0.51301	0.348206	1	-0.115134	-0.095162	0.0469896	0.480748	0.234134	0.975367	-0.2147	0.374415	1	21.8938	R	0.138595
608	阳光股份	2010	0	0.555911	0.66525	0	0.069285	-0.16734	0.00398273	0.291234	0.131707	1.55729	0.0745			22.5892	K
608	阳光股份	2011	0	0.511386	0.664598	0	0.029938	-0.0318	0.00390001	0.291234	0.127258	1.49008	0.0032	0.61014	0	22.5569	K	-0.0987544
608	阳光股份	2012	0	0.507563	0.674458	0	0.039543	0.091607	0.00353319	0.291234	0.0567712	1.64538	0.014	0.6145	0	22.6446	K	-0.106937
608	阳光股份	2013	0	0.595973	0.681233	0	0.021953	0.253517	0.0042878	0.291234	0.106674	1.90248	-0.0223	0.623918	0	22.8705	K	-0.0279449
608	阳光股份	2014	0	0.612349	0.691171	0	-0.046452	0.312717	0.00310219	0.291234	0.0458434	1.38987	-0.0899	0.644515	0	23.1426	K	-0.0321661
608	阳光股份	2015	0	0.597069	0.705246	1	0.006665	-0.087752	0.00295396	0.291234	0.0527598	1.58172	-0.0199	0.678251	0	23.0508	K	-0.0811817
608	阳光股份	2016	0	0.62328	0.689606	1	-0.044781	-0.044028	0.00274698	0.291234	0.0488719	2.59807	-0.0795	0.672004	0	23.0057	K	-0.048724
608	阳光股份	2017	0	0.490094	0.692405	1	0.026359	-0.263811	0.00161309	0.291234	0.151176	2.17875	-0.0077	0.668806	0	22.6995	K	-0.178712
608	阳光股份	2018	0	0.433104	0.682417	1	0.012871	-0.087601	0.00161971	0.291234	0.0300035	0.957982	-0.0238	0.639908	0	22.6078	K	-0.206804
608	阳光股份	2019	0	0.392218	0.695553	1	-0.011319	-0.12168	0.00163778	0.291234	0.0126135	1.08076	-0.0507	0.630808	0	22.4781	K	-0.23859
608	阳光股份	2020	0	0.388234	0.716347	0	0.019482	0.024485	0.00212953	0.299729	0.0389073	0.349777	-0.0237	0.634887	0	22.5022	K	-0.246653
610	西安旅游	2010	0	0.569959	0.473309	1	0.027999	0.054589	0.35321	0.323042	0.0827369	0.89274	-0.0261			20.6945	N
610	西安旅游	2011	0	0.344432	0.359438	1	0.041361	-0.314834	0.512331	0.322341	0.105559	0.778508	0.0009	0.411814	0	20.3164	N	-0.067382
610	西安旅游	2012	0	0.269678	0.379079	1	0.033653	-0.056017	0.415179	0.322341	0.117159	0.854695	-0.0142	0.330874	0	20.2588	N	-0.0611965
610	西安旅游	2013	0	0.27882	0.398887	1	0.013258	0.022797	0.404954	0.322341	0.257784	1.21686	-0.0582	0.333514	0	20.2813	N	-0.0546939
610	西安旅游	2014	0	0.242374	0.427366	1	-0.036094	-0.102937	0.408551	0.322341	0.135033	1.26951	-0.1036	0.349304	0	20.1727	N	-0.10693
610	西安旅游	2015	1	0.280704	0.440696	1	0.007437	1.00652	0.190528	0.282588	0.096763	2.4451	-0.1008	0.368231	0	20.8691	N	-0.0875272
610	西安旅游	2016	0	0.388244	0.501301	1	0.006583	0.194348	0.150387	0.272873	0.0319707	1.69316	-0.0552	0.398796	0	21.0467	N	-0.0105519
610	西安旅游	2017	0	0.416292	0.490553	1	-0.014345	0.015251	0.158994	0.272873	0.175616	1.58319	-0.0616	0.443418	0	21.0618	N	-0.027126
610	西安旅游	2018	0	0.279825	0.518031	1	0.071504	-0.138539	0.17474	0.272873	0.402616	1.84324	0.0437	0.442145	0	20.9127	N	-0.16232
610	西安旅游	2019	0	0.309182	0.516859	1	-0.026068	0.025571	0.147835	0.272873	0.292723	1.70694	-0.0894	0.435918	0	20.9379	N	-0.126736
610	西安旅游	2020	0	0.326183	0.472123	1	0.025059	0.069587	0.123732	0.272873	0.236536	1.46318	-0.0077	0.451445	0	21.0052	N	-0.125262
612	焦作万方	2010	0	0.483829	0.425013	1	0.02926	0.010681	0.473714	0.240018	0.0649171	0.693898	-0.0039			22.0986	C
612	焦作万方	2011	0	0.502092	0.388802	1	0.077464	0.244116	0.364662	0.240018	0.111691	1.01429	0.07	0.483256	1	22.317	C	0.0188357
612	焦作万方	2012	0	0.602019	0.390952	1	-0.002497	0.249706	0.265996	0.240018	0.0375214	0.476464	-0.046	0.459169	1	22.5399	C	0.14285
612	焦作万方	2013	1	0.399113	0.401088	1	0.036151	0.169759	0.490175	0.177461	0.0766349	0.925945	0.01	0.480499	0	22.6967	C	-0.0813856
612	焦作万方	2014	0	0.48312	0.395939	0	0.03897	0.271218	0.349084	0.175597	0.0466729	0.493143	0.008	0.510639	0	22.9367	C	-0.0275193
612	焦作万方	2015	0	0.447863	0.38065	0	-0.007246	-0.056693	0.342759	0.175597	0.0637888	1.24946	-0.0604	0.511812	0	22.8783	C	-0.0639491
612	焦作万方	2016	0	0.378894	0.36451	0	0.013625	-0.155976	0.372483	0.159551	0.0750229	0.906084	-0.0371	0.506704	0	22.7087	C	-0.12781
612	焦作万方	2017	0	0.369023	0.358456	0	0.023541	0.025027	0.359048	0.171101	0.0432716	0.543233	-0.0321	0.486983	0	22.7335	C	-0.11796
612	焦作万方	2018	0	0.432418	0.386962	0	-0.05939	-0.002766	0.372461	0.173024	0.0954768	0.553795	-0.1081	0.481229	0	22.7307	C	-0.048811
612	焦作万方	2019	0	0.384877	0.384474	0	0.015206	-0.057887	0.379186	0.173024	0.104986	0.573584	-0.0269	0.512746	0	22.6711	C	-0.127869
612	焦作万方	2020	0	0.32387	0.376967	0	0.079572	0.017648	0.342932	0.173024	0.105931	0.672158	0.046	0.495489	0	22.6886	C	-0.171619
615	奥园美谷	2010	0	0.402406	0.66525	0	0.002756	-0.049277	0.224441	0.163779	0.0999279	1.38365	-0.042			20.9218	K
615	奥园美谷	2011	0	0.468715	0.664598	0	-0.062176	-0.036286	0.220405	0.163779	0.114802	1.42392	-0.1218	0.54831	0	20.8849	K	-0.0795947
615	奥园美谷	2012	0	0.564787	0.674458	0	0.002886	0.247193	0.189416	0.163779	0.139168	1.11712	-0.0309	0.556463	1	21.1058	K	0.0083237
615	奥园美谷	2013	0	0.495739	0.681233	0	-0.030536	-0.178635	0.23051	0.163779	0.134715	1.07952	-0.0833	0.562305	0	20.909	K	-0.0665657
615	奥园美谷	2014	0	0.47627	0.691171	0	0.010559	0.238796	0.231973	0.163779	0.115166	0.633144	-0.0162	0.563053	0	21.1231	K	-0.0867827
615	奥园美谷	2015	1	0.733866	0.705246	0	0.035883	3.92284	0.0669703	0.428832	0.174614	1.33413	0.0105	0.574881	1	22.717	K	0.158985
615	奥园美谷	2016	0	0.713111	0.689606	0	0.02789	-0.07159	0.0722459	0.428832	0.127463	1.51393	0.0002	0.639108	1	22.6427	K	0.0740026
615	奥园美谷	2017	0	0.693009	0.692405	0	0.045968	0.342991	0.0501916	0.426206	0.164338	2.04641	0.0485	0.627152	1	22.9376	K	0.065857
615	奥园美谷	2018	0	0.757065	0.682417	0	0.010427	0.341756	0.044375	0.429658	0.144584	1.47844	-0.0246	0.642117	1	23.2316	K	0.114948
615	奥园美谷	2019	0	0.739543	0.695553	0	0.012139	-0.169016	0.0508255	0.370361	0.0613222	1.26568	-0.0112	0.659187	1	23.0465	K	0.0803564
615	奥园美谷	2020	0	0.719366	0.716347	0	0.004038	-0.073963	0.0572712	0.293443	0.050398	1.62691	-0.0232	0.661325	1	22.9696	K	0.0580406
619	海螺型材	2010	0	0.356334	0.425013	1	0.054983	0.195593	0.489783	0.320682	0.109922	1.77229	0.0115			21.9285	C
619	海螺型材	2011	0	0.451667	0.388802	1	0.028482	0.215868	0.400429	0.320682	0.103113	2.93997	-0.0219	0.462546	0	22.124	C	-0.0108789
619	海螺型材	2012	0	0.457357	0.390952	1	0.051514	0.10585	0.379393	0.320682	0.172962	4.67607	0.0123	0.451159	1	22.2246	C	0.00619776
619	海螺型材	2013	0	0.41399	0.401088	1	0.037005	-0.031627	0.40184	0.320682	0.162202	2.47394	-0.0048	0.453077	0	22.1925	C	-0.0390866
619	海螺型材	2014	0	0.353838	0.395939	1	0.030062	-0.065739	0.423009	0.320682	0.16703	5.41567	-0.0154	0.461166	0	22.1245	C	-0.107328
619	海螺型材	2015	0	0.321319	0.38065	1	0.030135	-0.037135	0.405077	0.306341	0.165857	6.1675	-0.0227	0.456711	0	22.0866	C	-0.135392
619	海螺型材	2016	0	0.312097	0.36451	1	0.022483	-0.008676	0.375514	0.306341	0.0830953	1.88896	-0.0297	0.445443	0	22.0779	C	-0.133346
619	海螺型材	2017	0	0.252183	0.358456	1	0.004201	-0.09208	0.391508	0.306341	0.0973139	2.24886	-0.043	0.434629	0	21.9813	C	-0.182446
619	海螺型材	2018	0	0.30386	0.386962	1	0.000827	0.076887	0.345771	0.306341	0.0954935	1.98063	-0.0485	0.429488	0	22.0554	C	-0.125628
619	海螺型材	2019	0	0.337815	0.384474	1	0.002745	0.068926	0.297944	0.306341	0.143	1.88247	-0.0451	0.448124	0	22.122	C	-0.110309
619	海螺型材	2020	0	0.395434	0.376967	1	0.008348	0.1762	0.273307	0.306341	0.135847	1.70357	-0.0381	0.446981	0	22.2843	C	-0.0515468
620	新华联	2010	0	0.332964	0.66525	1	0.100173	0.137901	0	0.28	1	3.00333	-0.4493			15.5972	K
620	新华联	2011	1	0.629394	0.664598	0	0.089356	1137.56	0.0266702	0.659798	0.079945	2.26064	0.1174	0.186101	1	22.6347	K	0.443293
620	新华联	2012	0	0.712403	0.674458	0	0.057484	0.563736	0.0152169	0.659798	0.125302	1.87465	0.062	0.577491	1	23.0818	K	0.134912
620	新华联	2013	0	0.806703	0.681233	0	0.027473	0.727042	0.024694	0.659798	0.144782	1.98832	0.005	0.61475	1	23.6282	K	0.191953
620	新华联	2014	0	0.848133	0.691171	0	0.016331	0.352123	0.0166964	0.659798	0.120554	1.54437	-0.029	0.657297	1	23.9299	K	0.190836
620	新华联	2015	1	0.800459	0.705246	0	0.00847	0.376521	0.0417159	0.597927	0.143	1.69749	-0.0372	0.682595	1	24.2495	K	0.117864
620	新华联	2016	0	0.843706	0.689606	0	0.010691	0.311237	0.0855765	0.597927	0.181414	1.78313	-0.0322	0.718729	1	24.5204	K	0.124977
620	新华联	2017	0	0.840289	0.692405	0	0.01682	0.150781	0.0798487	0.597927	0.171509	1.51633	-0.0089	0.728453	1	24.6609	K	0.111836
620	新华联	2018	0	0.813805	0.682417	0	0.023314	0.044966	0.131493	0.611735	0.103743	1.2022	0.0037	0.737087	1	24.7049	K	0.0767175
620	新华联	2019	0	0.816847	0.695553	0	0.016647	-0.010068	0.22774	0.611735	0.0926837	1.19534	-0.0035	0.735102	1	24.6947	K	0.0817449
620	新华联	2020	0	0.834508	0.716347	0	-0.024348	-0.050342	0.231738	0.611735	0.0617926	0.940696	-0.0614	0.750116	1	24.6431	K	0.0843921
622	恒立实业	2010	0	1.47526	0.425013	0	-0.10215	0.021498	0.200403	0.289963	0.126852	0.393823	-1.8649			19.3954	C
622	恒立实业	2012	0	0.417374	0.390952	0	0.018407	1.03291	0.104201	0.211652	0.560378	1.85132	-0.0831			19.8825	C
622	恒立实业	2013	0	0.38989	0.401088	0	0.02561	-0.003206	0.0997788	0.204597	0.522023	1.98992	-0.0743	0.308729	1	19.8793	C	0.0811613
622	恒立实业	2014	0	0.405503	0.395939	0	-0.107113	-0.130413	0.0997153	0.179896	0.369046	2.57996	-0.2294	0.313617	1	19.7396	C	0.0918859
622	恒立实业	2015	0	0.444994	0.38065	0	-0.171034	-0.18118	0.131842	0.179896	0.156487	2.20831	-0.3004	0.326977	1	19.5397	C	0.118017
622	恒立实业	2016	0	0.542295	0.36451	0	0.093413	0.523519	0.0487267	0.179896	0.425934	1.94818	0.1337	0.319078	1	19.9607	C	0.223217
622	恒立实业	2017	0	0.496649	0.358456	0	-0.092783	-0.152088	0.0507504	0.179896	0.381742	2.30609	-0.2116	0.284043	1	19.7957	C	0.212606
622	恒立实业	2018	0	0.402865	0.386962	0	0.026658	-0.135393	0.049335	0.179896	0.551984	3.06669	-0.027	0.302367	1	19.6502	C	0.100498
622	恒立实业	2019	0	0.320823	0.384474	0	0.033797	-0.074754	0.0542038	0.179896	0.254141	4.26002	-0.0785	0.290053	1	19.5725	C	0.0307699
622	恒立实业	2020	0	0.449633	0.376967	0	0.007959	0.225752	0.0391993	0.179896	0.266783	2.59417	-0.0551	0.28305	1	19.7761	C	0.166583
623	吉林敖东	2010	0	0.082605	0.425013	0	0.158931	0.10276	0.0868238	0.237801	0.124203	2.86014	0.1234			22.7899	C
623	吉林敖东	2011	0	0.097797	0.388802	0	0.196707	0.276333	0.0768534	0.23925	0.0892723	3.53087	0.1814	0.475809	0	23.0339	C	-0.378012
623	吉林敖东	2012	0	0.110211	0.390952	0	0.059287	0.087369	0.0984868	0.237128	0.107891	3.55421	0.0108	0.461834	0	23.1177	C	-0.351623
623	吉林敖东	2013	0	0.11983	0.401088	0	0.087739	0.104448	0.106918	0.240949	0.108005	3.72014	0.042	0.493195	0	23.217	C	-0.373365
623	吉林敖东	2014	0	0.080649	0.395939	0	0.102966	0.137378	0.117622	0.240949	0.125501	3.94877	0.0604	0.500545	0	23.3457	C	-0.419896
623	吉林敖东	2015	0	0.113463	0.38065	0	0.13118	0.440429	0.090595	0.259153	0.0932683	1.68339	0.1064	0.503391	0	23.7107	C	-0.389928
623	吉林敖东	2016	0	0.072096	0.36451	0	0.081406	0.025536	0.104628	0.266553	0.0668373	2.99257	0.0298	0.507941	0	23.7359	C	-0.435845
623	吉林敖东	2017	0	0.060306	0.358456	0	0.084428	0.074437	0.0955541	0.266553	0.0544881	3.17763	0.0375	0.508709	0	23.8077	C	-0.448403
623	吉林敖东	2018	0	0.138458	0.386962	0	0.037498	0.1283	0.0838686	0.266551	0.0777463	4.89869	-0.0087	0.508296	0	23.9284	C	-0.369838
623	吉林敖东	2019	0	0.130081	0.384474	0	0.054006	0.046327	0.0829297	0.266493	0.0849905	6.18948	0.0086	0.539518	0	23.9737	C	-0.409437
623	吉林敖东	2020	0	0.139806	0.376967	0	0.061835	0.060174	0.0768335	0.266491	0.091541	4.46755	0.0182	0.5379	0	24.0321	C	-0.398094
625	长安汽车	2010	0	0.652501	0.425013	1	0.065856	0.244571	0.140131	0.457113	0.144206	0.895087	0.1747			24.1396	C
625	长安汽车	2011	0	0.599021	0.388802	1	0.025338	0.199488	0.206452	0.433307	0.13334	0.792338	0.0325	0.556605	1	24.3215	C	0.0424161
625	长安汽车	2012	0	0.666268	0.390952	1	0.030683	0.262385	0.252118	0.449253	0.0910664	0.797322	0.0304	0.559827	1	24.5545	C	0.106441
625	长安汽车	2013	0	0.650706	0.401088	1	0.064996	0.157144	0.257488	0.41038	0.080235	0.780785	0.1179	0.575929	1	24.7004	C	0.0747773
625	长安汽车	2014	0	0.63472	0.395939	1	0.107882	0.30587	0.209013	0.391087	0.139094	0.94301	0.2206	0.588707	1	24.9673	C	0.0460126
625	长安汽车	2015	0	0.617805	0.38065	1	0.110973	0.283073	0.155571	0.391087	0.201703	1.06142	0.2528	0.592734	1	25.2165	C	0.0250707
625	长安汽车	2016	1	0.592968	0.36451	1	0.096484	0.191206	0.145342	0.408807	0.232677	1.1382	0.1934	0.594403	0	25.3915	C	-0.00143479
625	长安汽车	2017	0	0.552762	0.358456	1	0.067924	-0.003618	0.179454	0.408807	0.213253	1.20272	0.1052	0.595531	0	25.3879	C	-0.0427685
625	长安汽车	2018	0	0.506327	0.386962	1	0.007737	-0.119069	0.237045	0.215571	0.106757	1.08264	-0.0422	0.598984	0	25.2611	C	-0.0926572
625	长安汽车	2019	0	0.549934	0.384474	1	-0.027138	0.044157	0.275971	0.215571	0.103119	1.08121	-0.0965	0.639851	0	25.3043	C	-0.0899168
625	长安汽车	2020	1	0.557706	0.376967	1	0.027196	0.238675	0.218638	0.190458	0.264662	1.2257	0.0093	0.649629	0	25.5184	C	-0.0919228
626	远大控股	2010	0	0.842081	0.607607	0	0.031841	0.529586	0.0194089	0.370792	0.204349	1.13528	0.034			22.073	F
626	远大控股	2011	0	0.831046	0.592475	0	0.011926	0.28708	0.0161767	0.370792	0.312045	1.19084	-0.0096	0.545445	1	22.3254	F	0.285601
626	远大控股	2012	0	0.821884	0.567792	0	0.009983	0.017619	0.0168218	0.370792	0.297368	1.21565	-0.0215	0.554819	1	22.3429	F	0.267065
626	远大控股	2013	0	0.832431	0.59404	0	0.024264	0.105048	0.0137246	0.370792	0.328303	1.20231	0.0147	0.541679	1	22.4428	F	0.290752
626	远大控股	2014	0	0.819093	0.562894	0	0.071914	0.436998	0.00863489	0.370792	0.45198	1.22921	0.134	0.560515	1	22.8053	F	0.258578
626	远大控股	2015	0	0.767017	0.547384	0	0.072852	0.0744	0.00783501	0.370792	0.529378	1.33891	0.0894	0.555435	1	22.8771	F	0.211582
626	远大控股	2016	1	0.740831	0.534006	0	0.044859	0.431117	0.00540902	0.35	0.367619	1.38369	0.0343	0.550374	1	23.2356	F	0.190457
626	远大控股	2017	0	0.704506	0.538921	0	-0.04133	-0.269852	0.00611914	0.35	0.35961	1.50564	-0.1154	0.570449	1	22.921	F	0.134057
626	远大控股	2018	0	0.612464	0.560462	0	0.013403	-0.227494	0.00636995	0.380904	0.399456	1.82788	-0.0236	0.56918	1	22.6629	F	0.0432839
626	远大控股	2019	0	0.582253	0.568131	0	0.028675	-0.014859	0.0181889	0.385949	0.358662	1.86158	0.0002	0.554334	1	22.648	F	0.0279188
626	远大控股	2020	0	0.573951	0.542234	0	0.008203	-0.034867	0.0170288	0.385949	0.274942	1.66441	-0.0429	0.555738	1	22.6125	F	0.0182133
628	高新发展	2010	0	0.948662	0.667832	1	0.001849	0.130785	0.0756964	0.224538	0.233752	0.907344	-0.0172			21.7356	E
628	高新发展	2011	0	0.955375	0.697905	1	-0.001104	0.122639	0.0616058	0.224538	0.246379	0.908164	-0.0154	0.582935	1	21.8513	E	0.37244
628	高新发展	2012	0	0.930626	0.683978	1	0.000158	-0.074801	0.0606719	0.224538	0.318435	0.947788	-0.0085	0.607135	1	21.7736	E	0.323491
628	高新发展	2013	0	0.940926	0.683987	1	0.0055	0.170288	0.0446393	0.224538	0.270959	0.952215	0.0078	0.593973	1	21.9308	E	0.346953
628	高新发展	2014	0	0.959318	0.689507	1	-0.010816	0.100558	0.0387015	0.224538	0.291914	0.958891	-0.0824	0.601384	1	22.0266	E	0.357934
628	高新发展	2015	1	0.827119	0.647395	1	0.012388	0.078586	0.0261748	0.453973	0.300421	1.05917	0.0281	0.612747	1	22.1023	E	0.214372
628	高新发展	2016	0	0.792944	0.650365	1	0.009673	-0.122753	0.0414615	0.453973	0.303509	1.0451	-0.018	0.56697	1	21.9713	E	0.225974
628	高新发展	2017	0	0.738966	0.62446	1	0.009751	-0.142782	0.0446429	0.453973	0.418481	1.23801	-0.0224	0.562395	1	21.8173	E	0.176571
628	高新发展	2018	0	0.752415	0.659161	1	0.022827	0.17966	0.0359973	0.453973	0.395694	1.29771	0.0176	0.538077	1	21.9825	E	0.214338
628	高新发展	2019	0	0.812086	0.681729	1	0.018103	0.669593	0.0168592	0.453973	0.182242	1.20238	0.0263	0.565636	1	22.4951	E	0.24645
628	高新发展	2020	1	0.797314	0.689917	1	0.032068	0.417828	0.00594984	0.488838	0.206505	1.24506	0.0794	0.60917	1	22.8442	E	0.188144
629	攀钢钒钛	2010	0	0.725846	0.425013	1	0.017782	0.065941	0.494801	0.30627	0.0294147	0.515987	-0.0105			24.8131	C
629	攀钢钒钛	2011	0	0.525744	0.388802	1	0.000403	-0.475414	0.229352	0.30627	0.166973	0.611698	-0.0217	0.643591	0	24.1679	C	-0.117847
629	攀钢钒钛	2012	0	0.504488	0.390952	1	0.019269	-0.008673	0.284609	0.30627	0.045998	0.310194	-0.0096	0.567891	0	24.1592	C	-0.0634026
629	攀钢钒钛	2013	0	0.577386	0.401088	1	0.015723	0.150949	0.239492	0.30627	0.0693006	0.418576	-0.0008	0.569297	1	24.2998	C	0.00808881
629	攀钢钒钛	2014	0	0.767554	0.395939	1	-0.114082	0.464233	0.171281	0.30627	0.0552574	0.333454	-0.3113	0.581157	1	24.6811	C	0.186397
629	攀钢钒钛	2015	0	0.825853	0.38065	1	-0.043249	0.070046	0.487361	0.354894	0.0467181	0.300443	-0.0986	0.618291	1	24.7488	C	0.207562
629	攀钢钒钛	2016	0	0.625044	0.36451	1	-0.682897	-0.828232	0.261786	0.354894	0.130456	0.706839	-0.3464	0.619041	1	22.9872	C	0.00600327
629	攀钢钒钛	2017	0	0.566641	0.358456	1	0.087834	0.088568	0.447648	0.354894	0.120361	0.820614	0.1552	0.596772	0	23.0721	C	-0.0301305
629	攀钢钒钛	2018	0	0.351754	0.386962	1	0.266576	0.132941	0.377186	0.354894	0.185802	1.58178	0.3372	0.480277	0	23.1969	C	-0.128523
629	攀钢钒钛	2019	0	0.256702	0.384474	1	0.112329	0.092754	0.338488	0.354894	0.335803	2.32687	0.0851	0.469267	0	23.2856	C	-0.212565
629	攀钢钒钛	2020	0	0.158988	0.376967	1	0.020834	-0.101603	0.376108	0.354894	0.291401	3.85711	-0.0322	0.496634	0	23.1785	C	-0.337646
630	铜陵有色	2010	0	0.742978	0.425013	1	0.031304	0.347305	0.317018	0.569235	0.0470409	1.04402	0.0098			24.1944	C
630	铜陵有色	2011	0	0.645426	0.388802	1	0.047552	0.002937	0.305937	0.518284	0.10557	1.01382	0.0213	0.568058	1	24.1973	C	0.0773679
630	铜陵有色	2012	0	0.697281	0.390952	1	0.019563	0.236349	0.252111	0.518284	0.0950921	0.994454	-0.0085	0.547917	1	24.4095	C	0.149364
630	铜陵有色	2013	0	0.699186	0.401088	1	0.01384	-0.003645	0.334747	0.518284	0.0888127	0.977754	-0.0244	0.562906	1	24.4058	C	0.13628
630	铜陵有色	2014	1	0.666115	0.395939	1	0.007188	0.180635	0.323175	0.395451	0.143916	1.01654	-0.0297	0.575424	1	24.5719	C	0.0906906
630	铜陵有色	2015	0	0.66883	0.38065	1	-0.016524	-0.058808	0.35279	0.395451	0.146404	0.984106	-0.06	0.593726	1	24.5113	C	0.0751045
630	铜陵有色	2016	1	0.60694	0.36451	1	0.007275	0.009654	0.349002	0.395451	0.168177	0.981314	-0.0306	0.587173	1	24.5209	C	0.0197674
630	铜陵有色	2017	0	0.611346	0.358456	1	0.015508	0.071751	0.310069	0.365338	0.117584	0.936994	-0.0188	0.573915	1	24.5902	C	0.0374305
630	铜陵有色	2018	0	0.585336	0.386962	1	0.020858	-0.016893	0.385853	0.365338	0.122846	1.10567	-0.0107	0.573087	1	24.5731	C	0.0122495
630	铜陵有色	2019	0	0.582374	0.384474	1	0.021228	0.019693	0.362669	0.365338	0.107735	1.08901	-0.0096	0.593278	0	24.5926	C	-0.0109045
630	铜陵有色	2020	0	0.604078	0.376967	1	0.018417	0.089159	0.365381	0.365338	0.116471	1.13338	-0.016	0.591295	1	24.678	C	0.0127835
631	顺发恒业	2010	0	0.816424	0.66525	0	0.044466	0.320851	0.00233598	0.736479	0.0400635	1.64838	0.0747			22.978	K
631	顺发恒业	2011	0	0.786991	0.664598	0	0.049029	0.117644	0.00208728	0.736479	0.0520466	1.41054	0.0674	0.597499	1	23.0892	K	0.189492
631	顺发恒业	2012	0	0.746061	0.674458	0	0.052735	0.039728	0.00188033	0.736479	0.081596	1.51771	0.0754	0.602995	1	23.1282	K	0.143066
631	顺发恒业	2013	0	0.766583	0.681233	0	0.047337	0.162966	0.00123956	0.736479	0.0820081	1.4288	0.0562	0.610505	1	23.2792	K	0.156078
631	顺发恒业	2014	0	0.704834	0.691171	0	0.048891	-0.071987	0.00120844	0.688655	0.085534	1.68837	0.0324	0.624433	1	23.2045	K	0.0804007
631	顺发恒业	2015	0	0.68359	0.705246	0	0.027488	-0.00532	0.000927864	0.688655	0.101454	1.55534	-0.0082	0.629852	1	23.1991	K	0.0537378
631	顺发恒业	2016	1	0.662786	0.689606	0	0.021704	0.399228	0.000682383	0.613287	0.412973	1.82612	0.0026	0.641455	1	23.535	K	0.0213307
631	顺发恒业	2017	0	0.553553	0.692405	0	0.055338	-0.177172	0.00408166	0.613287	0.628457	2.45431	0.0444	0.660132	0	23.34	K	-0.106579
631	顺发恒业	2018	0	0.487119	0.682417	0	0.087472	-0.07749	0.00469554	0.613287	0.731288	3.27149	0.0788	0.644603	0	23.2594	K	-0.157484
631	顺发恒业	2019	0	0.215948	0.695553	0	0.077314	-0.338848	0.00683818	0.613287	0.792854	4.94423	0.032	0.628451	0	22.8456	K	-0.412503
631	顺发恒业	2020	0	0.14803	0.716347	0	0.033942	-0.108115	0.00422293	0.613287	0.581191	7.87494	-0.0163	0.613252	0	22.7312	K	-0.465222
632	三木集团	2010	0	0.800281	0.607607	1	0.005441	0.127137	0.0414592	0.180629	0.230581	1.23382	-0.018			21.9428	F
632	三木集团	2011	0	0.814329	0.592475	1	0.003927	0.110603	0.0364119	0.180629	0.142229	1.19746	-0.0135	0.560774	1	22.0477	F	0.253555
632	三木集团	2012	0	0.723404	0.567792	1	0.003108	0.310975	0.0250609	0.180629	0.152654	1.01869	-0.0181	0.558044	1	22.3184	F	0.16536
632	三木集团	2013	0	0.744141	0.59404	1	0.003904	0.152844	0.0222852	0.180629	0.167427	1.07812	-0.0232	0.559072	1	22.4607	F	0.185069
632	三木集团	2014	0	0.758119	0.562894	1	0.000506	0.043008	0.0493972	0.180629	0.163379	1.13513	-0.0193	0.582763	1	22.5028	F	0.175356
632	三木集团	2015	0	0.809664	0.547384	1	0.005014	0.206868	0.0568986	0.180629	0.22765	1.11674	-0.0184	0.569389	1	22.6908	F	0.240275
632	三木集团	2016	0	0.791871	0.534006	1	0.005911	-0.055406	0.0548911	0.180629	0.180351	0.984663	-0.028	0.571278	1	22.6338	F	0.220593
632	三木集团	2017	0	0.792013	0.538921	1	0.008711	0.043027	0.0634202	0.180629	0.186817	0.985982	-0.0018	0.559672	1	22.6759	F	0.232341
632	三木集团	2018	0	0.797246	0.560462	1	0.004037	0.102902	0.0698016	0.180629	0.224572	1.28319	-0.0234	0.565221	1	22.7739	F	0.232025
632	三木集团	2019	0	0.799435	0.568131	1	0.009518	0.098723	0.0638238	0.180629	0.255365	1.14483	-0.0227	0.585048	1	22.868	F	0.214387
632	三木集团	2020	0	0.794325	0.542234	1	0.015612	0.075215	0.0562219	0.180629	0.124272	1.05738	-0.0108	0.593871	1	22.9405	F	0.200454
633	合金投资	2010	0	0.321351	0.425013	0	0.001984	-0.057017	0.39302	0.524322	0.443896	7.53323	-0.0545			19.7462	C
633	合金投资	2011	0	0.287414	0.388802	0	0.019932	-0.162598	0.328255	0.368521	0.177063	15.0361	-0.0327	0.315513	0	19.5687	C	-0.0280995
633	合金投资	2012	0	0.283626	0.390952	0	0.007458	0.005176	0.157944	0.368521	0.258752	10.3515	-0.0895	0.289939	0	19.5739	C	-0.00631334
633	合金投资	2013	0	0.231722	0.401088	0	0.018734	-0.068138	0.346489	0.367222	0.317116	15.7975	-0.0529	0.281716	0	19.5033	C	-0.0499944
633	合金投资	2014	0	0.232329	0.395939	0	-0.112089	-0.12672	0.452429	0.367222	0.102892	12.4775	-0.1617	0.294861	0	19.3678	C	-0.0625316
633	合金投资	2015	0	0.269247	0.38065	0	-0.192121	-0.14758	0.502085	0.136586	0.194457	9.83127	-0.2407	0.313348	0	19.2081	C	-0.0441014
633	合金投资	2016	0	0.8076	0.36451	0	0.026085	3.39377	0.108405	0.2	0.0798315	26.6418	-0.0091	0.332586	1	20.6883	C	0.475014
633	合金投资	2017	0	0.837472	0.358456	0	-0.025262	0.024548	0.102319	0.2	0.250593	3.67147	-0.0878	0.341515	1	20.7126	C	0.495957
633	合金投资	2018	0	0.845045	0.386962	0	0.001245	0.057366	0.0955828	0.2	0.0604438	0.153859	-0.0522	0.347701	1	20.7684	C	0.497344
633	合金投资	2019	0	0.84009	0.384474	0	-0.010268	0.066338	0.0856064	0.2	0.0162226	0.695793	-0.0846	0.362889	1	20.8326	C	0.477201
633	合金投资	2020	0	0.299658	0.376967	0	0.030434	-0.788837	0.383054	0.2	0.0857306	4.34628	-0.0268	0.366533	0	19.2775	C	-0.0668753
635	英力特	2010	0	0.745928	0.425013	1	0.035551	-0.019379	0.82487	0.222766	0.0280617	0.223396	0.0131			22.0258	C
635	英力特	2011	0	0.731939	0.388802	1	0.027845	0.019407	0.752051	0.222766	0.0359352	0.328328	0.0021	0.503954	1	22.045	C	0.227985
635	英力特	2012	1	0.26082	0.390952	1	0.008374	-0.033082	0.787682	0.512468	0.00691528	1.15066	-0.032	0.479956	0	22.0114	C	-0.219136
635	英力特	2013	0	0.227402	0.401088	1	0.021683	-0.020476	0.750519	0.512468	0.0117541	0.986926	-0.03	0.458937	0	21.9907	C	-0.231535
635	英力特	2014	0	0.106284	0.395939	1	0.016885	-0.127989	0.808104	0.512468	0.0308837	1.63068	-0.0355	0.458812	0	21.8537	C	-0.352528
635	英力特	2015	0	0.111514	0.38065	1	0.00945	0.01507	0.73329	0.512468	0.0645766	2.27589	-0.0476	0.452403	0	21.8687	C	-0.340889
635	英力特	2016	0	0.130624	0.36451	1	0.03297	0.059251	0.633365	0.512468	0.115423	2.74113	-0.0231	0.440307	0	21.9263	C	-0.309683
635	英力特	2017	0	0.13317	0.358456	1	0.027093	0.034255	0.555618	0.512468	0.0896165	3.16893	-0.0235	0.423245	0	21.9599	C	-0.290075
635	英力特	2018	0	0.156592	0.386962	1	0.008561	-0.089485	0.562477	0.512468	0.0467421	2.66365	-0.0456	0.417251	0	21.8662	C	-0.260659
635	英力特	2019	0	0.137681	0.384474	1	0.016488	-0.012006	0.512796	0.512468	0.139187	3.34328	-0.0371	0.432076	0	21.8541	C	-0.294395
635	英力特	2020	0	0.139316	0.376967	1	0.022203	0.011585	0.457506	0.512468	0.152864	3.7177	-0.0308	0.425058	0	21.8656	C	-0.285742
636	风华高科	2010	0	0.26868	0.425013	1	0.067426	0.225546	0.298325	0.182549	0.115536	1.88942	0.0388			21.916	C
636	风华高科	2011	0	0.305384	0.388802	1	0.049875	0.004096	0.332517	0.182549	0.0947607	1.49889	0.0058	0.458708	0	21.9201	C	-0.153324
636	风华高科	2012	0	0.329583	0.390952	1	0.021434	-0.009266	0.347544	0.182549	0.111944	1.42243	-0.0253	0.442966	0	21.9108	C	-0.113383
636	风华高科	2013	0	0.402173	0.401088	1	0.022962	0.179954	0.298639	0.182549	0.134033	1.32251	-0.0307	0.449562	0	22.0762	C	-0.0473894
636	风华高科	2014	1	0.258933	0.395939	1	0.018711	0.313842	0.234809	0.222093	0.279881	2.38454	-0.0268	0.461788	0	22.3492	C	-0.202855
636	风华高科	2015	1	0.273827	0.38065	1	0.009833	0.296086	0.242638	0.200286	0.214332	1.99246	-0.0469	0.467823	0	22.6085	C	-0.193996
636	风华高科	2016	0	0.319639	0.36451	1	0.014063	0.00824	0.262057	0.200286	0.0790976	1.64372	-0.0388	0.478383	0	22.6168	C	-0.158744
636	风华高科	2017	0	0.276182	0.358456	1	0.041404	-0.047213	0.33214	0.200286	0.0733252	1.70193	0.0009	0.469993	0	22.5684	C	-0.193811
636	风华高科	2018	0	0.215138	0.386962	1	0.14607	0.112893	0.308088	0.200286	0.172097	2.56469	0.1415	0.463778	0	22.6753	C	-0.24864
636	风华高科	2019	0	0.194626	0.384474	1	0.049736	-0.00594	0.304675	0.200286	0.216985	2.95799	0.0066	0.467537	0	22.6694	C	-0.272911
636	风华高科	2020	0	0.309441	0.376967	1	0.04243	0.253863	0.272861	0.200286	0.229386	1.78835	0.0073	0.481849	0	22.8956	C	-0.172408
637	茂化实华	2010	0	0.010827	0.425013	0	0.107014	-0.099397	0.198633	0.295	0.337005	88.7268	0.0629			20.5412	C
637	茂化实华	2011	0	0.00708	0.388802	0	0.010144	-0.125843	0.231836	0.295	0.215504	204.742	-0.044	0.352389	0	20.4067	C	-0.345309
637	茂化实华	2012	0	0.127677	0.390952	0	0.041966	0.291857	0.309698	0.295	0.14365	4.09263	0.0018	0.341747	0	20.6627	C	-0.21407
637	茂化实华	2013	0	0.169992	0.401088	0	0.068937	0.104679	0.308225	0.295	0.14823	3.26064	0.0278	0.358421	0	20.7623	C	-0.188429
637	茂化实华	2014	0	0.261497	0.395939	0	0.09276	0.165929	0.342425	0.295	0.194295	2.33326	0.0618	0.365687	0	20.9158	C	-0.10419
637	茂化实华	2015	0	0.256789	0.38065	0	0.106357	0.04904	0.293945	0.295	0.195883	2.55584	0.0724	0.370204	0	20.9637	C	-0.113415
637	茂化实华	2016	0	0.26409	0.36451	0	0.057496	0.006324	0.296687	0.295	0.233309	2.62879	0.0127	0.358351	0	20.97	C	-0.0942608
637	茂化实华	2017	0	0.181275	0.358456	0	0.097427	-0.055278	0.322521	0.295	0.160108	4.02943	0.0572	0.357705	0	20.9131	C	-0.17643
637	茂化实华	2018	0	0.236019	0.386962	0	0.032495	0.025351	0.301384	0.295	0.187188	3.13846	-0.0127	0.345741	0	20.9382	C	-0.109722
637	茂化实华	2019	0	0.312399	0.384474	0	0.075263	0.212564	0.241594	0.295	0.151912	2.32881	0.0464	0.373621	0	21.1309	C	-0.0612219
637	茂化实华	2020	0	0.487123	0.376967	0	-0.000197	0.278006	0.17777	0.291489	0.0882818	1.01414	-0.0431	0.372261	1	21.3762	C	0.114862
639	西王食品	2011	0	0.347867	0.388802	0	0.080941	0.56683	0.205	0.419627	0.160713	1.64718	0.0664			21.0666	C
639	西王食品	2012	0	0.284061	0.390952	0	0.099987	0.015054	0.406847	0.419627	0.187896	1.8254	0.093	0.356212	0	21.0815	C	-0.0721512
639	西王食品	2013	0	0.193606	0.401088	0	0.125978	0.003849	0.396431	0.419627	0.220919	2.49085	0.1017	0.369269	0	21.0854	C	-0.175663
639	西王食品	2014	0	0.344343	0.395939	0	0.063182	0.294672	0.329823	0.419627	0.366424	1.81864	0.0335	0.370332	0	21.3436	C	-0.0259888
639	西王食品	2015	0	0.219564	0.38065	0	0.083949	-0.062985	0.301521	0.421313	0.254453	2.49785	0.0493	0.388802	0	21.2786	C	-0.169238
639	西王食品	2016	1	0.695448	0.36451	0	0.015438	3.78409	0.081633	0.349955	0.0826936	0.941272	-0.0199	0.370215	1	22.8439	C	0.325233
639	西王食品	2017	1	0.64059	0.358456	0	0.051379	-0.075493	0.0935251	0.359808	0.0259417	0.803906	0.0344	0.457287	1	22.7654	C	0.183303
639	西王食品	2018	0	0.51104	0.386962	0	0.051762	0.333844	0.0669257	0.296959	0.276604	1.39433	0.0186	0.442841	1	23.0534	C	0.0681988
639	西王食品	2019	0	0.496239	0.384474	0	-0.118306	-0.208139	0.0812042	0.296959	0.282897	1.45167	-0.1519	0.480673	1	22.8201	C	0.0155657
639	西王食品	2020	0	0.444163	0.376967	0	0.043984	-0.05113	0.0801407	0.296959	0.229824	1.59749	0.0031	0.495114	0	22.7676	C	-0.050951
650	仁和药业	2010	0	0.382993	0.425013	0	0.152685	0.393351	0.095439	0.455407	0.189455	1.86244	0.1868			21.1141	C
650	仁和药业	2011	0	0.287424	0.388802	0	0.1908	0.084298	0.0965785	0.455407	0.160953	2.39917	0.2428	0.35734	0	21.195	C	-0.069916
650	仁和药业	2012	1	0.182733	0.390952	0	0.131817	0.307013	0.156397	0.445408	0.214627	3.09027	0.1203	0.334432	0	21.4628	C	-0.151699
650	仁和药业	2013	0	0.167416	0.401088	0	0.092756	0.111631	0.13926	0.445408	0.231554	3.41851	0.0669	0.366879	0	21.5686	C	-0.199463
650	仁和药业	2014	0	0.167517	0.395939	0	0.124698	0.115251	0.198506	0.251096	0.24413	3.42821	0.1074	0.38465	0	21.6777	C	-0.217133
650	仁和药业	2015	0	0.175971	0.38065	0	0.138007	0.215304	0.183453	0.26269	0.255936	3.2645	0.1266	0.404362	0	21.8727	C	-0.228391
650	仁和药业	2016	0	0.170875	0.36451	0	0.111463	0.224513	0.17339	0.26269	0.269891	3.10246	0.1736	0.402681	0	22.0752	C	-0.231806
650	仁和药业	2017	0	0.166758	0.358456	0	0.105858	0.078268	0.160326	0.26269	0.324307	3.49089	0.1426	0.409119	0	22.1506	C	-0.242361
650	仁和药业	2018	0	0.151987	0.386962	0	0.126517	0.107805	0.135682	0.26269	0.380408	4.20434	0.1634	0.410107	0	22.2529	C	-0.25812
650	仁和药业	2019	0	0.126889	0.384474	0	0.124247	0.079661	0.110715	0.26269	0.284735	5.3273	0.1518	0.427832	0	22.3296	C	-0.300943
650	仁和药业	2020	1	0.110156	0.376967	0	0.104306	0.26495	0.0810154	0.232367	0.270876	5.59868	0.1262	0.429601	0	22.5646	C	-0.319445
651	格力电器	2010	0	0.786421	0.425013	1	0.065593	0.273124	0.0842624	0.194517	0.231176	1.09779	0.1076			24.9069	C
651	格力电器	2011	0	0.784335	0.388802	1	0.062167	0.298871	0.0904705	0.194517	0.188247	1.11781	0.1322	0.622413	1	25.1684	C	0.161922
651	格力电器	2012	0	0.7436	0.390952	1	0.069221	0.262351	0.11807	0.182231	0.269078	1.07938	0.1927	0.617755	1	25.4014	C	0.125845
651	格力电器	2013	0	0.734734	0.401088	1	0.081792	0.242967	0.104966	0.182231	0.288265	1.07505	0.233	0.634841	1	25.6189	C	0.0998931
651	格力电器	2014	0	0.711123	0.395939	1	0.09123	0.1685	0.095623	0.182231	0.349135	1.10845	0.239	0.650817	1	25.7746	C	0.0603061
[truncated: 25,283 more rows]

## Sheet: TobinQ
Code	ShortName	Year	TobinQ
000002	万科A	2010-12-31	1.16539
000002	万科A	2011-12-31	1.04268
000002	万科A	2012-12-31	1.07689
000002	万科A	2013-12-31	0.968694
000002	万科A	2014-12-31	1.06491
000002	万科A	2015-12-31	1.19235
000002	万科A	2016-12-31	1.06901
000002	万科A	2017-12-31	1.11796
000002	万科A	2018-12-31	1.01574
000002	万科A	2019-12-31	1.04627
000002	万科A	2020-12-31	0.992654
000004	国农科技	2011-12-31	3.75237
000004	国农科技	2012-12-31	3.78997
000004	国农科技	2013-12-31	4.43923
000004	国农科技	2014-12-31	4.39582
000004	国农科技	2015-12-31	10.1469
000004	国农科技	2016-12-31	16.8639
000004	国农科技	2017-12-31	7.22984
000004	国农科技	2018-12-31	4.27007
000004	国农科技	2019-12-31	1.32937
000004	国华网安	2020-12-31	1.63727
000006	深振业A	2010-12-31	1.31192
000006	深振业A	2011-12-31	1.13711
000006	深振业A	2012-12-31	1.29655
000006	深振业A	2013-12-31	1.24549
000006	深振业A	2014-12-31	1.44749
000006	深振业A	2015-12-31	1.86305
000006	深振业A	2016-12-31	1.57695
000006	深振业A	2018-12-31	1.04476
000006	深振业A	2019-12-31	1.00417
000006	深振业A	2020-12-31	0.982862
000008	宝利来	2013-12-31	2.67932
000008	宝利来	2014-12-31	5.39696
000008	神州高铁	2015-12-31	2.88737
000008	神州高铁	2016-12-31	2.29995
000008	神州高铁	2017-12-31	2.16656
000008	神州高铁	2018-12-31	1.30841
000008	神州高铁	2019-12-31	1.19754
000008	神州高铁	2020-12-31	1.02948
000009	中国宝安	2010-12-31	2.43022
000009	中国宝安	2011-12-31	1.65235
000009	中国宝安	2012-12-31	1.36857
000009	中国宝安	2013-12-31	1.49447
000009	中国宝安	2014-12-31	1.94283
000009	中国宝安	2015-12-31	2.13849
000009	中国宝安	2016-12-31	1.64468
000009	中国宝安	2017-12-31	1.20351
000009	中国宝安	2018-12-31	0.960785
000009	中国宝安	2019-12-31	1.17165
000009	中国宝安	2020-12-31	1.19178
000010	深华新	2013-12-31	2.7277
000010	深华新	2014-12-31	3.87786
000010	深华新	2015-12-31	1.58894
000010	美丽生态	2016-12-31	1.41983
000010	美丽生态	2017-12-31	1.66949
000010	美丽生态	2018-12-31	1.40509
000010	美丽生态	2020-12-31	1.42968
000011	深物业A	2010-12-31	1.31295
000011	深物业A	2011-12-31	1.19535
000011	深物业A	2012-12-31	1.20314
000011	深物业A	2013-12-31	1.2542
000011	深物业A	2014-12-31	1.3239
000011	深物业A	2015-12-31	1.49364
000011	深物业A	2016-12-31	1.42149
000011	深物业A	2017-12-31	1.41874
000011	深物业A	2018-12-31	1.09192
000011	深物业A	2019-12-31	1.18667
000011	深物业A	2020-12-31	1.241
000012	南玻A	2010-12-31	3.06295
000012	南玻A	2011-12-31	1.50239
000012	南玻A	2012-12-31	1.47448
000012	南玻A	2013-12-31	1.39645
000012	南玻A	2014-12-31	1.42854
000012	南玻A	2015-12-31	1.91822
000012	南玻A	2016-12-31	1.63129
000012	南玻A	2017-12-31	1.40204
000012	南玻A	2018-12-31	1.00421
000012	南玻A	2019-12-31	1.13887
000012	南玻A	2020-12-31	1.37167
000014	沙河股份	2010-12-31	1.81388
000014	沙河股份	2011-12-31	1.21372
000014	沙河股份	2012-12-31	1.53308
000014	沙河股份	2013-12-31	1.74282
000014	沙河股份	2014-12-31	1.92106
000014	沙河股份	2015-12-31	2.76362
000014	沙河股份	2016-12-31	2.81387
000014	沙河股份	2017-12-31	1.8992
000014	沙河股份	2018-12-31	1.48172
000014	沙河股份	2019-12-31	1.46744
000014	沙河股份	2020-12-31	1.29435
000016	深康佳A	2010-12-31	1.02331
000016	深康佳A	2011-12-31	0.936678
000016	深康佳A	2012-12-31	0.945777
000016	深康佳A	2013-12-31	0.975934
000016	深康佳A	2014-12-31	1.06357
000016	深康佳A	2015-12-31	1.5866
000016	深康佳A	2016-12-31	1.34468
000016	深康佳A	2017-12-31	1.15252
000016	深康佳A	2018-12-31	0.918139
000016	深康佳A	2019-12-31	0.972553
000016	深康佳A	2020-12-31	1.03046
000017	深中华A	2014-12-31	53.5712
000017	深中华A	2015-12-31	122.189
000017	深中华A	2016-12-31	92.25
000017	深中华A	2017-12-31	33.8723
000017	深中华A	2018-12-31	25.1325
000017	深中华A	2019-12-31	28.6413
000018	中冠A	2014-12-31	17.0839
000018	神州长城	2015-12-31	2.36679
000018	神州长城	2016-12-31	1.99624
000018	神州长城	2017-12-31	1.34462
000018	神州长城	2018-12-31	1.22695
000019	深深宝A	2010-12-31	2.9937
000019	深深宝A	2011-12-31	1.5603
000019	深深宝A	2012-12-31	1.74473
000019	深深宝A	2013-12-31	1.55239
000019	深深宝A	2014-12-31	2.01812
000019	深深宝A	2015-12-31	4.45204
000019	深深宝A	2016-12-31	5.60933
000019	深深宝A	2018-12-31	1.21406
000019	深粮控股	2019-12-31	1.11935
000019	深粮控股	2020-12-31	1.1838
000020	深华发A	2010-12-31	2.13249
000020	深华发A	2011-12-31	1.54565
000020	深华发A	2012-12-31	1.73404
000020	深华发A	2013-12-31	1.75043
000020	深华发A	2015-12-31	6.16779
000020	深华发A	2016-12-31	7.9148
000020	深华发A	2017-12-31	5.32493
000020	深华发A	2018-12-31	4.22217
000020	深华发A	2019-12-31	4.23141
000020	深华发A	2020-12-31	3.76436
000021	长城开发	2010-12-31	2.6498
000021	长城开发	2011-12-31	1.23651
000021	长城开发	2012-12-31	1.20187
000021	长城开发	2013-12-31	1.18318
000021	长城开发	2014-12-31	1.38056
000021	深科技	2015-12-31	1.87361
000021	深科技	2016-12-31	1.73124
000021	深科技	2017-12-31	1.50459
000021	深科技	2018-12-31	1.13323
000021	深科技	2019-12-31	1.58546
000021	深科技	2020-12-31	1.92216
000022	深赤湾A	2010-12-31	1.77497
000022	深赤湾A	2011-12-31	1.22182
000022	深赤湾A	2012-12-31	1.26398
000022	深赤湾A	2013-12-31	1.63427
000022	深赤湾A	2014-12-31	2.12524
000022	深赤湾A	2015-12-31	1.88088
000022	深赤湾A	2016-12-31	1.79019
000024	招商地产	2010-12-31	1.04216
000024	招商地产	2011-12-31	1.02314
000024	招商地产	2012-12-31	1.08639
000024	招商地产	2013-12-31	0.984305
000024	招商地产	2014-12-31	1.06186
000025	特力A	2010-12-31	3.67262
000025	特力A	2011-12-31	2.5733
000025	特力A	2012-12-31	2.52887
000025	特力A	2013-12-31	3.15196
000025	特力A	2014-12-31	3.1684
000025	特力A	2015-12-31	13.8027
000025	特力A	2016-12-31	9.71361
000025	特力A	2017-12-31	5.94892
000025	特力A	2018-12-31	4.76551
000025	特力A	2019-12-31	5.36146
000025	特力A	2020-12-31	4.16033
000026	飞亚达A	2010-12-31	1.55777
000026	飞亚达A	2011-12-31	1.48763
000026	飞亚达A	2012-12-31	1.23596
000026	飞亚达A	2013-12-31	1.34069
000026	飞亚达A	2014-12-31	1.56319
000026	飞亚达A	2015-12-31	1.80954
000026	飞亚达A	2016-12-31	1.66699
000026	飞亚达A	2017-12-31	1.57251
000026	飞亚达A	2018-12-31	1.10404
000026	飞亚达A	2019-12-31	1.4759
000026	飞亚达	2020-12-31	1.41871
000027	深圳能源	2010-12-31	1.05431
000027	深圳能源	2011-12-31	0.974652
000027	深圳能源	2012-12-31	0.946113
000027	深圳能源	2013-12-31	0.953276
000027	深圳能源	2014-12-31	1.08622
000027	深圳能源	2015-12-31	1.08757
000027	深圳能源	2016-12-31	1.03957
000027	深圳能源	2017-12-31	0.990965
000027	深圳能源	2018-12-31	0.921597
000027	深圳能源	2019-12-31	0.90672
000027	深圳能源	2020-12-31	0.88707
000028	一致药业	2010-12-31	2.21618
000028	一致药业	2011-12-31	1.54746
000028	国药一致	2012-12-31	1.8117
000028	国药一致	2013-12-31	1.90759
000028	国药一致	2014-12-31	1.68908
000028	国药一致	2016-12-31	1.50696
000028	国药一致	2017-12-31	1.53214
000028	国药一致	2018-12-31	1.07714
000028	国药一致	2019-12-31	1.06866
000028	国药一致	2020-12-31	1.03047
000029	深深房A	2010-12-31	1.95196
000029	深深房A	2011-12-31	1.52234
000029	深深房A	2012-12-31	1.65477
000029	深深房A	2013-12-31	1.44701
000029	深深房A	2014-12-31	2.01744
000029	深深房A	2015-12-31	3.39056
000029	深深房A	2020-12-31	1.61426
000030	富奥股份	2013-12-31	1.07846
000030	富奥股份	2014-12-31	1.37481
000030	富奥股份	2015-12-31	1.4322
000030	富奥股份	2016-12-31	1.55875
000030	富奥股份	2017-12-31	1.38934
000030	富奥股份	2018-12-31	0.96114
000030	富奥股份	2019-12-31	1.08321
000030	富奥股份	2020-12-31	1.33169
000031	中粮地产	2010-12-31	1.25619
000031	中粮地产	2011-12-31	0.993079
000031	中粮地产	2012-12-31	1.00955
000031	中粮地产	2013-12-31	0.944796
000031	中粮地产	2014-12-31	1.10103
000031	中粮地产	2015-12-31	1.26024
000031	中粮地产	2016-12-31	1.07982
000031	中粮地产	2018-12-31	0.946159
000031	大悦城	2019-12-31	0.963801
000031	大悦城	2020-12-31	0.943292
000032	深桑达A	2010-12-31	1.99218
000032	深桑达A	2011-12-31	1.29817
000032	深桑达A	2012-12-31	1.38493
000032	深桑达A	2013-12-31	1.66853
000032	深桑达A	2014-12-31	1.38646
000032	深桑达A	2015-12-31	3.33473
000032	深桑达A	2016-12-31	2.61054
000032	深桑达A	2017-12-31	1.9199
000032	深桑达A	2018-12-31	1.43484
000032	深桑达A	2019-12-31	2.78876
000032	深桑达A	2020-12-31	3.15208
000033	新都酒店	2010-12-31	3.84756
000033	新都酒店	2011-12-31	2.74164
000033	新都酒店	2012-12-31	3.42313
000033	新都酒店	2013-12-31	2.76942
000034	深信泰丰	2011-12-31	7.01394
000034	深信泰丰	2012-12-31	7.73003
000034	深信泰丰	2013-12-31	4.51891
000034	深信泰丰	2014-12-31	5.69751
000034	深信泰丰	2015-12-31	21.8187
000034	神州数码	2016-12-31	1.38382
000034	神州数码	2018-12-31	1.10427
000034	神州数码	2019-12-31	1.21523
000034	神州数码	2020-12-31	1.23226
000035	中国天楹	2014-12-31	1.57862
000035	中国天楹	2015-12-31	2.13405
000035	中国天楹	2016-12-31	1.7705
000035	中国天楹	2018-12-31	1.40173
000035	中国天楹	2019-12-31	1.04151
000035	中国天楹	2020-12-31	0.959058
000036	华联控股	2010-12-31	1.53697
000036	华联控股	2011-12-31	1.12352
000036	华联控股	2012-12-31	1.34948
000036	华联控股	2013-12-31	1.1669
000036	华联控股	2014-12-31	1.57105
000036	华联控股	2015-12-31	2.15061
000036	华联控股	2016-12-31	1.56665
000036	华联控股	2017-12-31	1.59743
000036	华联控股	2018-12-31	1.07758
000036	华联控股	2019-12-31	1.06154
000036	华联控股	2020-12-31	1.00741
000037	深南电A	2010-12-31	1.10191
000037	深南电A	2011-12-31	0.957894
000037	深南电A	2012-12-31	1.04005
000037	深南电A	2013-12-31	1.02674
000037	深南电A	2014-12-31	1.39053
000037	深南电A	2015-12-31	2.13088
000037	深南电A	2017-12-31	1.41933
000037	深南电A	2018-12-31	1.06135
000037	深南电A	2019-12-31	2.00837
000037	深南电A	2020-12-31	1.83095
000038	深大通	2013-12-31	1.38016
000038	深大通	2014-12-31	1.63895
000038	深大通	2015-12-31	3.80111
000038	深大通	2016-12-31	1.18116
000038	深大通	2017-12-31	1.1427
000038	深大通	2018-12-31	1.45824
000038	深大通	2019-12-31	1.52364
000038	深大通	2020-12-31	1.29692
000039	中集集团	2010-12-31	1.57297
000039	中集集团	2011-12-31	1.07048
000039	中集集团	2012-12-31	1.06301
000039	中集集团	2013-12-31	1.09597
000039	中集集团	2014-12-31	1.16523
000039	中集集团	2015-12-31	1.1072
000039	中集集团	2016-12-31	1.01499
000039	中集集团	2017-12-31	1.08098
000039	中集集团	2018-12-31	0.944346
000039	中集集团	2019-12-31	0.951001
000039	中集集团	2020-12-31	1.0001
000040	深鸿基	2010-12-31	1.60691
000040	宝安地产	2011-12-31	1.33211
000040	宝安地产	2012-12-31	1.42068
000040	宝安地产	2013-12-31	1.17623
000040	宝安地产	2014-12-31	1.4208
000040	宝安地产	2015-12-31	1.83098
000040	东旭蓝天	2016-12-31	1.10993
000040	东旭蓝天	2017-12-31	1.19119
000040	东旭蓝天	2018-12-31	0.920839
000040	东旭蓝天	2019-12-31	0.831874
000040	东旭蓝天	2020-12-31	0.809312
000042	深长城	2010-12-31	1.26053
000042	深长城	2011-12-31	1.10686
000042	深长城	2012-12-31	1.25418
000042	深长城	2013-12-31	1.38289
000042	中洲控股	2014-12-31	1.24944
000042	中洲控股	2015-12-31	1.2424
000042	中洲控股	2017-12-31	1.06574
000042	中洲控股	2018-12-31	0.995526
000042	中洲控股	2019-12-31	0.98251
000042	中洲控股	2020-12-31	0.952447
000043	中航地产	2010-12-31	1.03601
000043	中航地产	2011-12-31	0.882828
000043	中航地产	2012-12-31	1.06053
000043	中航地产	2013-12-31	0.996371
000043	中航地产	2014-12-31	1.09009
000043	中航地产	2015-12-31	1.14542
000043	中航地产	2016-12-31	1.15866
000043	中航地产	2017-12-31	1.09821
000043	中航善达	2018-12-31	1.00782
000045	深纺织A	2010-12-31	2.54866
000045	深纺织A	2011-12-31	1.67396
000045	深纺织A	2012-12-31	1.31927
000045	深纺织A	2013-12-31	1.35145
000045	深纺织A	2014-12-31	1.73926
000045	深纺织A	2015-12-31	2.39025
000045	深纺织A	2016-12-31	1.79837
000045	深纺织A	2017-12-31	1.28985
000045	深纺织A	2018-12-31	0.865684
000045	深纺织A	2019-12-31	0.942106
000045	深纺织A	2020-12-31	0.902737
000048	康达尔	2012-12-31	2.71981
000048	康达尔	2013-12-31	3.81837
000048	康达尔	2014-12-31	2.7284
000048	康达尔	2015-12-31	7.75998
000048	康达尔	2017-12-31	2.80086
000048	康达尔	2019-12-31	1.97762
000048	京基智农	2020-12-31	1.64974
000049	德赛电池	2010-12-31	4.9052
000049	德赛电池	2011-12-31	2.70457
000049	德赛电池	2012-12-31	2.99792
000049	德赛电池	2013-12-31	3.65583
000049	德赛电池	2014-12-31	2.12573
000049	德赛电池	2015-12-31	4.07295
000049	德赛电池	2016-12-31	2.38567
000049	德赛电池	2017-12-31	1.82824
000049	德赛电池	2018-12-31	1.41054
000049	德赛电池	2019-12-31	1.63025
000049	德赛电池	2020-12-31	2.22562
000050	深天马A	2010-12-31	1.41608
000050	深天马A	2011-12-31	1.08107
000050	深天马A	2012-12-31	1.19044
000050	深天马A	2013-12-31	1.40083
000050	深天马A	2014-12-31	1.4243
000050	深天马A	2015-12-31	1.4144
000050	深天马A	2017-12-31	1.44314
000050	深天马A	2018-12-31	0.932635
000050	深天马A	2019-12-31	1.09082
000050	深天马A	2020-12-31	1.0269
000055	方大集团	2010-12-31	2.13967
000055	方大集团	2011-12-31	1.49188
000055	方大集团	2012-12-31	1.59402
000055	方大集团	2013-12-31	1.75116
000055	方大集团	2014-12-31	2.17292
000055	方大集团	2015-12-31	2.50963
000055	方大集团	2016-12-31	1.84302
000055	方大集团	2017-12-31	1.3761
000055	方大集团	2018-12-31	0.903842
000055	方大集团	2019-12-31	0.943638
000055	方大集团	2020-12-31	0.884892
000056	深国商	2010-12-31	2.35305
000056	深国商	2011-12-31	2.80435
000056	深国商	2014-12-31	0.983125
000056	皇庭国际	2015-12-31	1.48268
000056	皇庭国际	2016-12-31	1.22203
000056	皇庭国际	2018-12-31	0.93299
000056	皇庭国际	2019-12-31	0.903192
000056	皇庭国际	2020-12-31	0.856241
000058	深赛格	2010-12-31	2.52962
000058	深赛格	2012-12-31	1.75727
000058	深赛格	2013-12-31	1.82337
000058	深赛格	2014-12-31	2.07437
000058	深赛格	2016-12-31	3.06806
000058	深赛格	2017-12-31	1.44415
000058	深赛格	2018-12-31	1.3127
000058	深赛格	2019-12-31	1.47368
000058	深赛格	2020-12-31	1.43226
000059	辽通化工	2010-12-31	1.22589
000059	辽通化工	2011-12-31	1.05528
000059	辽通化工	2012-12-31	1.02403
000059	辽通化工	2013-12-31	0.956381
000059	华锦股份	2014-12-31	1.13612
000059	华锦股份	2016-12-31	1.2218
000059	华锦股份	2017-12-31	1.07288
000059	华锦股份	2018-12-31	0.869618
000059	华锦股份	2019-12-31	0.849944
000059	华锦股份	2020-12-31	0.810643
000060	中金岭南	2010-12-31	3.06206
000060	中金岭南	2011-12-31	1.73397
000060	中金岭南	2012-12-31	1.82193
000060	中金岭南	2013-12-31	1.45758
000060	中金岭南	2014-12-31	1.91697
000060	中金岭南	2015-12-31	2.35813
000060	中金岭南	2016-12-31	1.96924
000060	中金岭南	2017-12-31	1.79676
000060	中金岭南	2018-12-31	1.17521
000060	中金岭南	2019-12-31	1.19608
000060	中金岭南	2020-12-31	1.17918
000061	农产品	2010-12-31	1.90441
000061	农产品	2011-12-31	1.465
000061	农产品	2012-12-31	1.33246
000061	农产品	2013-12-31	1.54158
000061	农产品	2014-12-31	2.10185
000061	农产品	2015-12-31	2.4055
000061	农产品	2016-12-31	1.85198
000061	农产品	2017-12-31	1.34938
000061	农产品	2018-12-31	1.08624
000061	农产品	2019-12-31	1.13336
000061	农产品	2020-12-31	1.25091
000062	深圳华强	2010-12-31	1.2531
000062	深圳华强	2011-12-31	1.11262
000062	深圳华强	2012-12-31	1.48454
000062	深圳华强	2013-12-31	2.21066
000062	深圳华强	2014-12-31	2.91249
000062	深圳华强	2015-12-31	4.39817
000062	深圳华强	2016-12-31	3.19188
000062	深圳华强	2017-12-31	2.346
000062	深圳华强	2018-12-31	1.66624
000062	深圳华强	2019-12-31	1.80801
000062	深圳华强	2020-12-31	1.56377
000063	中兴通讯	2010-12-31	1.50267
000063	中兴通讯	2011-12-31	1.24541
000063	中兴通讯	2012-12-31	1.08256
000063	中兴通讯	2013-12-31	1.17343
000063	中兴通讯	2014-12-31	1.27458
000063	中兴通讯	2015-12-31	1.22932
000063	中兴通讯	2016-12-31	1.1494
000063	中兴通讯	2017-12-31	1.60913
000063	中兴通讯	2018-12-31	1.31133
000063	中兴通讯	2019-12-31	1.64936
000063	中兴通讯	2020-12-31	1.54584
000065	北方国际	2010-12-31	2.30078
000065	北方国际	2011-12-31	1.593
000065	北方国际	2012-12-31	1.24573
000065	北方国际	2013-12-31	1.46898
000065	北方国际	2014-12-31	1.69399
000065	北方国际	2016-12-31	1.65818
000065	北方国际	2017-12-31	1.3618
000065	北方国际	2018-12-31	1.09289
000065	北方国际	2019-12-31	1.06663
000065	北方国际	2020-12-31	0.976456
000066	长城电脑	2010-12-31	1.02979
000066	长城电脑	2011-12-31	0.951821
000066	长城电脑	2012-12-31	0.935517
000066	长城电脑	2013-12-31	0.906399
000066	长城电脑	2014-12-31	0.978179
000066	长城电脑	2016-12-31	1.17034
000066	中国长城	2017-12-31	1.77388
000066	中国长城	2018-12-31	1.38523
000066	中国长城	2019-12-31	2.44883
000066	中国长城	2020-12-31	2.6801
000068	华控赛格	2013-12-31	9.0204
000068	华控赛格	2014-12-31	19.35
000068	华控赛格	2016-12-31	6.13572
000068	华控赛格	2017-12-31	2.26796
000068	华控赛格	2018-12-31	1.97047
000068	华控赛格	2019-12-31	1.85582
000068	华控赛格	2020-12-31	1.67139
000069	华侨城A	2010-12-31	1.19947
000069	华侨城A	2011-12-31	1.14808
000069	华侨城A	2012-12-31	1.19128
000069	华侨城A	2013-12-31	1.05333
000069	华侨城A	2014-12-31	1.12516
000069	华侨城A	2015-12-31	1.08276
000069	华侨城A	2016-12-31	1.04546
000069	华侨城A	2017-12-31	1.01443
000069	华侨城A	2018-12-31	0.936183
000069	华侨城A	2019-12-31	0.929928
000069	华侨城A	2020-12-31	0.901594
000070	特发信息	2010-12-31	2.13849
000070	特发信息	2011-12-31	1.43842
000070	特发信息	2012-12-31	1.32348
000070	特发信息	2013-12-31	1.61966
000070	特发信息	2015-12-31	2.79996
000070	特发信息	2016-12-31	2.15434
000070	特发信息	2017-12-31	1.59516
000070	特发信息	2018-12-31	1.29828
000070	特发信息	2019-12-31	1.81836
000070	特发信息	2020-12-31	1.43894
000078	海王生物	2010-12-31	2.65675
000078	海王生物	2011-12-31	1.66726
000078	海王生物	2012-12-31	1.46673
000078	海王生物	2013-12-31	1.40379
000078	海王生物	2014-12-31	1.55643
000078	海王生物	2015-12-31	2.2074
000078	海王生物	2016-12-31	1.45162
000078	海王生物	2017-12-31	1.20786
000078	海王生物	2018-12-31	1.01243
000078	海王生物	2019-12-31	1.05657
000078	海王生物	2020-12-31	1.08495
000088	盐田港	2010-12-31	1.19985
000088	盐田港	2011-12-31	1.46503
000088	盐田港	2012-12-31	1.56111
000088	盐田港	2013-12-31	2.18903
000088	盐田港	2014-12-31	2.99932
000088	盐田港	2015-12-31	2.35423
000088	盐田港	2016-12-31	1.89243
000088	盐田港	2017-12-31	1.84136
000088	盐田港	2018-12-31	1.19078
000088	盐田港	2019-12-31	1.24998
000088	盐田港	2020-12-31	1.33344
000089	深圳机场	2010-12-31	1.20645
000089	深圳机场	2011-12-31	1.01425
000089	深圳机场	2012-12-31	0.919065
000089	深圳机场	2013-12-31	0.958888
000089	深圳机场	2014-12-31	1.14881
000089	深圳机场	2015-12-31	1.54198
000089	深圳机场	2016-12-31	1.45562
000089	深圳机场	2017-12-31	1.50481
000089	深圳机场	2018-12-31	1.32098
000089	深圳机场	2019-12-31	1.56747
000089	深圳机场	2020-12-31	1.31853
000090	深天健	2010-12-31	1.06987
000090	深天健	2011-12-31	1.00775
000090	深天健	2012-12-31	1.06891
000090	深天健	2013-12-31	1.03492
000090	天健集团	2014-12-31	1.35623
000090	天健集团	2015-12-31	1.32628
000090	天健集团	2016-12-31	1.17526
000090	天健集团	2017-12-31	1.13613
000090	天健集团	2018-12-31	0.933024
000090	天健集团	2019-12-31	1.00602
000090	天健集团	2020-12-31	1.00126
000096	广聚能源	2010-12-31	1.90852
000096	广聚能源	2011-12-31	1.19147
000096	广聚能源	2012-12-31	1.10829
000096	广聚能源	2013-12-31	1.43723
000096	广聚能源	2014-12-31	2.09062
000096	广聚能源	2015-12-31	4.06816
000096	广聚能源	2016-12-31	3.1939
000096	广聚能源	2017-12-31	2.73497
000096	广聚能源	2018-12-31	1.87167
000096	广聚能源	2019-12-31	2.07792
000096	广聚能源	2020-12-31	1.7096
000099	中信海直	2010-12-31	1.88266
000099	中信海直	2011-12-31	1.73385
000099	中信海直	2012-12-31	1.55259
000099	中信海直	2013-12-31	1.61286
000099	中信海直	2014-12-31	2.25949
000099	中信海直	2015-12-31	2.23819
000099	中信海直	2016-12-31	1.86262
000099	中信海直	2017-12-31	1.42752
000099	中信海直	2018-12-31	1.03803
000099	中信海直	2019-12-31	1.18558
000099	中信海直	2020-12-31	1.16787
000100	TCL集团	2010-12-31	0.956049
000100	TCL集团	2011-12-31	0.9533
000100	TCL集团	2012-12-31	0.980421
000100	TCL集团	2013-12-31	0.999027
000100	TCL集团	2014-12-31	1.08394
000100	TCL集团	2015-12-31	1.09522
000100	TCL集团	2016-12-31	0.972744
000100	TCL集团	2017-12-31	0.994039
000100	TCL集团	2018-12-31	0.875775
000100	TCL集团	2019-12-31	0.980635
000100	TCL科技	2020-12-31	1.03247
000151	中成股份	2010-12-31	3.28812
000151	中成股份	2011-12-31	2.27933
000151	中成股份	2012-12-31	1.60706
000151	中成股份	2013-12-31	1.42726
000151	中成股份	2014-12-31	2.41892
000151	中成股份	2015-12-31	3.3182
000151	中成股份	2016-12-31	3.08957
000151	中成股份	2017-12-31	2.10775
000151	中成股份	2018-12-31	1.84747
000151	中成股份	2019-12-31	1.81291
000151	中成股份	2020-12-31	1.88249
000153	丰原药业	2010-12-31	2.28773
000153	丰原药业	2011-12-31	1.54629
000153	丰原药业	2012-12-31	1.55739
000153	丰原药业	2013-12-31	1.51811
000153	丰原药业	2014-12-31	2.15019
000153	丰原药业	2016-12-31	2.15212
000153	丰原药业	2017-12-31	1.45775
000153	丰原药业	2018-12-31	1.11159
000153	丰原药业	2019-12-31	1.20669
000153	丰原药业	2020-12-31	1.35702
000155	川化股份	2010-12-31	1.46676
000155	川化股份	2011-12-31	1.17141
000155	川化股份	2013-12-31	1.25005
000155	川化股份	2014-12-31	4.06613
000155	川化股份	2017-12-31	1.43306
000155	川能动力	2018-12-31	1.07999
000155	川能动力	2019-12-31	1.17623
000155	川能动力	2020-12-31	1.64876
000156	华数传媒	2012-12-31	1.18244
000156	华数传媒	2013-12-31	1.26244
000156	华数传媒	2014-12-31	1.48699
000156	华数传媒	2015-12-31	2.13649
000156	华数传媒	2016-12-31	1.76854
000156	华数传媒	2017-12-31	1.28667
000156	华数传媒	2018-12-31	1.04367
000156	华数传媒	2019-12-31	1.22504
000156	华数传媒	2020-12-31	1.05815
000157	中联重科	2010-12-31	1.62394
000157	中联重科	2011-12-31	1.2687
000157	中联重科	2012-12-31	1.27254
000157	中联重科	2013-12-31	0.999509
000157	中联重科	2014-12-31	1.11401
000157	中联重科	2015-12-31	1.00344
000157	中联重科	2016-12-31	0.972495
000157	中联重科	2017-12-31	0.967453
000157	中联重科	2018-12-31	0.905477
000157	中联重科	2019-12-31	1.11422
000157	中联重科	2020-12-31	1.21669
000158	常山股份	2010-12-31	1.51051
000158	常山股份	2011-12-31	1.08569
000158	常山股份	2012-12-31	1.00162
000158	常山股份	2013-12-31	1.09244
000158	常山股份	2014-12-31	1.79596
000158	常山股份	2015-12-31	2.05624
000158	常山股份	2016-12-31	1.47741
000158	常山北明	2017-12-31	1.34145
000158	常山北明	2018-12-31	1.17617
000158	常山北明	2019-12-31	1.34561
000158	常山北明	2020-12-31	1.25598
000159	国际实业	2010-12-31	2.7128
000159	国际实业	2011-12-31	1.59185
000159	国际实业	2012-12-31	1.33822
000159	国际实业	2013-12-31	1.47365
000159	国际实业	2014-12-31	1.91298
000159	国际实业	2015-12-31	1.77762
000159	国际实业	2016-12-31	1.60511
000159	国际实业	2017-12-31	1.14512
000159	国际实业	2018-12-31	0.959474
000159	国际实业	2019-12-31	1.19552
000159	国际实业	2020-12-31	1.09969
000301	东方市场	2010-12-31	1.98008
000301	东方市场	2011-12-31	1.26211
000301	东方市场	2012-12-31	1.29864
000301	东方市场	2013-12-31	1.26145
000301	东方市场	2014-12-31	1.77687
000301	东方市场	2015-12-31	2.04126
000301	东方市场	2016-12-31	1.61416
000301	东方市场	2017-12-31	1.65206
000301	东方盛虹	2018-12-31	1.12501
000301	东方盛虹	2019-12-31	1.04807
000301	东方盛虹	2020-12-31	1.0903
000333	美的集团	2014-12-31	1.30935
000333	美的集团	2015-12-31	1.34237
000333	美的集团	2016-12-31	1.63356
000333	美的集团	2017-12-31	2.09502
000333	美的集团	2018-12-31	1.56296
000333	美的集团	2019-12-31	1.96548
000333	美的集团	2020-12-31	2.53455
000338	潍柴动力	2010-12-31	1.50804
000338	潍柴动力	2011-12-31	1.15892
000338	潍柴动力	2012-12-31	1.12011
000338	潍柴动力	2013-12-31	1.02264
000338	潍柴动力	2014-12-31	1.05956
000338	潍柴动力	2015-12-31	0.985881
000338	潍柴动力	2016-12-31	0.984405
000338	潍柴动力	2017-12-31	1.02943
000338	潍柴动力	2018-12-31	0.998213
000338	潍柴动力	2019-12-31	1.127
000338	潍柴动力	2020-12-31	1.0886
000400	许继电气	2010-12-31	2.19242
000400	许继电气	2011-12-31	1.43151
000400	许继电气	2012-12-31	1.6212
000400	许继电气	2013-12-31	2.11494
000400	许继电气	2014-12-31	1.77771
000400	许继电气	2015-12-31	1.74499
000400	许继电气	2016-12-31	1.54982
000400	许继电气	2017-12-31	1.338
000400	许继电气	2018-12-31	1.04191
000400	许继电气	2019-12-31	1.14465
000400	许继电气	2020-12-31	1.32018
000401	冀东水泥	2010-12-31	1.63993
000401	冀东水泥	2011-12-31	1.18531
000401	冀东水泥	2012-12-31	1.11336
000401	冀东水泥	2013-12-31	0.948378
000401	冀东水泥	2014-12-31	1.08526
000401	冀东水泥	2015-12-31	1.08125
000401	冀东水泥	2016-12-31	1.11732
000401	冀东水泥	2018-12-31	0.884719
000401	冀东水泥	2019-12-31	0.902603
000401	冀东水泥	2020-12-31	0.778126
000402	金融街	2010-12-31	1.05105
000402	金融街	2011-12-31	0.99696
000402	金融街	2012-12-31	0.991255
000402	金融街	2013-12-31	0.886732
000402	金融街	2014-12-31	1.11464
000402	金融街	2015-12-31	1.05162
000402	金融街	2016-12-31	0.996939
000402	金融街	2017-12-31	0.996014
000402	金融街	2018-12-31	0.879203
000402	金融街	2019-12-31	0.909225
000402	金融街	2020-12-31	0.878743
000403	振兴生化	2018-12-31	5.61198
000403	双林生物	2019-12-31	7.26607
000403	双林生物	2020-12-31	11.6229
000404	华意压缩	2010-12-31	1.40211
000404	华意压缩	2011-12-31	1.08392
000404	华意压缩	2012-12-31	1.11489
000404	华意压缩	2013-12-31	1.08694
000404	华意压缩	2014-12-31	1.24418
000404	华意压缩	2015-12-31	1.28762
000404	华意压缩	2016-12-31	1.28866
000404	华意压缩	2017-12-31	1.0414
000404	长虹华意	2018-12-31	0.848913
000404	长虹华意	2019-12-31	0.852719
000404	长虹华意	2020-12-31	0.919028
000407	胜利股份	2010-12-31	1.82726
000407	胜利股份	2011-12-31	1.3415
000407	胜利股份	2012-12-31	1.91079
000407	胜利股份	2013-12-31	1.62706
000407	胜利股份	2014-12-31	1.55533
000407	胜利股份	2015-12-31	1.89185
000407	胜利股份	2016-12-31	1.98284
000407	胜利股份	2017-12-31	1.67603
000407	胜利股份	2018-12-31	1.07423
000407	胜利股份	2019-12-31	1.0338
000407	胜利股份	2020-12-31	1.12363
000408	金谷源	2012-12-31	4.95358
000408	金谷源	2013-12-31	3.27586
000408	金谷源	2014-12-31	6.54103
000408	金谷源	2015-12-31	11.6188
000408	藏格控股	2017-12-31	1.83177
000408	藏格控股	2018-12-31	1.35647
000408	藏格控股	2019-12-31	1.16764
000409	山东地矿	2013-12-31	2.00596
000409	山东地矿	2014-12-31	1.66913
000409	山东地矿	2015-12-31	1.60176
000409	山东地矿	2016-12-31	1.65449
000409	山东地矿	2017-12-31	1.20655
000410	沈阳机床	2010-12-31	1.47402
000410	沈阳机床	2011-12-31	1.16989
000410	沈阳机床	2012-12-31	1.13116
000410	沈阳机床	2013-12-31	1.07418
000410	沈阳机床	2014-12-31	1.32811
000410	沈阳机床	2015-12-31	1.73249
000410	沈阳机床	2016-12-31	1.36646
000410	沈阳机床	2018-12-31	1.22196
000411	英特集团	2010-12-31	1.67307
000411	英特集团	2011-12-31	1.29558
000411	英特集团	2012-12-31	1.16743
000411	英特集团	2013-12-31	1.19641
000411	英特集团	2015-12-31	1.65275
000411	英特集团	2016-12-31	1.41304
000411	英特集团	2017-12-31	1.24458
000411	英特集团	2018-12-31	1.05987
000411	英特集团	2019-12-31	1.00449
000411	英特集团	2020-12-31	1.11982
000413	宝石A	2010-12-31	12.533
000413	宝石A	2011-12-31	9.5483
000413	宝石A	2012-12-31	2.65066
000413	宝石A	2013-12-31	1.34125
000413	东旭光电	2015-12-31	1.37842
000413	东旭光电	2016-12-31	1.42553
000413	东旭光电	2017-12-31	1.22292
000413	东旭光电	2018-12-31	0.903347
000413	东旭光电	2019-12-31	0.833206
000413	东旭光电	2020-12-31	0.802414
000415	渤海租赁	2011-12-31	0.998287
000415	渤海租赁	2012-12-31	0.985885
000415	渤海租赁	2013-12-31	1.00993
000415	渤海租赁	2014-12-31	1.12312
000415	渤海租赁	2015-12-31	0.996472
000415	渤海金控	2016-12-31	1.01507
000415	渤海金控	2017-12-31	1.00035
000415	渤海租赁	2018-12-31	0.93412
000415	渤海租赁	2019-12-31	0.932873
000415	渤海租赁	2020-12-31	0.938769
000417	合肥百货	2010-12-31	2.70758
000417	合肥百货	2011-12-31	1.69597
000417	合肥百货	2012-12-31	1.35697
000417	合肥百货	2013-12-31	1.19096
000417	合肥百货	2014-12-31	1.34537
000417	合肥百货	2015-12-31	1.55755
000417	合肥百货	2016-12-31	1.28096
000417	合肥百货	2017-12-31	1.19549
000417	合肥百货	2018-12-31	0.897159
000417	合肥百货	2019-12-31	0.918164
000417	合肥百货	2020-12-31	0.902535
000418	小天鹅A	2010-12-31	1.55545
000418	小天鹅A	2011-12-31	1.06372
000418	小天鹅A	2012-12-31	1.07142
000418	小天鹅A	2013-12-31	1.1439
000418	小天鹅A	2014-12-31	1.2217
000418	小天鹅A	2015-12-31	1.52445
000418	小天鹅A	2016-12-31	1.6052
000418	小天鹅A	2017-12-31	2.34501
000418	小天鹅A	2018-12-31	1.67122
000419	通程控股	2010-12-31	1.87909
000419	通程控股	2011-12-31	1.22258
000419	通程控股	2012-12-31	1.18617
000419	通程控股	2013-12-31	1.30235
000419	通程控股	2014-12-31	1.45835
000419	通程控股	2015-12-31	1.75966
000419	通程控股	2016-12-31	1.5531
000419	通程控股	2017-12-31	1.26437
000419	通程控股	2018-12-31	0.844584
000419	通程控股	2019-12-31	0.861354
000419	通程控股	2020-12-31	0.824701
000420	吉林化纤	2010-12-31	1.65434
000420	吉林化纤	2011-12-31	1.21807
000420	吉林化纤	2013-12-31	1.21459
000420	吉林化纤	2014-12-31	1.3587
000420	吉林化纤	2015-12-31	1.75571
000420	吉林化纤	2016-12-31	1.34904
000420	吉林化纤	2017-12-31	1.46275
000420	吉林化纤	2018-12-31	1.09751
000420	吉林化纤	2019-12-31	1.13705
000420	吉林化纤	2020-12-31	1.07046
000421	南京中北	2010-12-31	1.30482
000421	南京中北	2011-12-31	1.13715
000421	南京中北	2012-12-31	1.1748
000421	南京中北	2013-12-31	1.13188
000421	南京中北	2014-12-31	1.46743
000421	南京中北	2015-12-31	1.18459
000421	南京公用	2016-12-31	1.14713
000421	南京公用	2017-12-31	1.00879
000421	南京公用	2018-12-31	0.920862
000421	南京公用	2019-12-31	0.919042
000421	南京公用	2020-12-31	1.00257
000422	湖北宜化	2010-12-31	1.27022
000422	湖北宜化	2011-12-31	1.09382
000422	湖北宜化	2012-12-31	1.06167
000422	湖北宜化	2013-12-31	0.949511
000422	湖北宜化	2014-12-31	0.979343
000422	湖北宜化	2015-12-31	0.97269
000422	湖北宜化	2016-12-31	1.00836
000422	湖北宜化	2017-12-31	1.06452
000423	东阿阿胶	2010-12-31	9.50316
000423	东阿阿胶	2011-12-31	6.82208
000423	东阿阿胶	2012-12-31	5.15156
000423	东阿阿胶	2013-12-31	4.47529
000423	东阿阿胶	2014-12-31	3.45925
000423	东阿阿胶	2015-12-31	4.14971
000423	东阿阿胶	2016-12-31	3.69757
000423	东阿阿胶	2017-12-31	3.38682
000423	东阿阿胶	2018-12-31	2.04788
000423	东阿阿胶	2019-12-31	2.12467
000423	东阿阿胶	2020-12-31	2.41886
000425	徐工机械	2010-12-31	1.64722
000425	徐工机械	2011-12-31	1.2047
000425	徐工机械	2012-12-31	1.13747
000425	徐工机械	2013-12-31	0.918514
000425	徐工机械	2014-12-31	1.25828
000425	徐工机械	2015-12-31	1.22207
000425	徐工机械	2016-12-31	1.07272
000425	徐工机械	2017-12-31	1.16823
000425	徐工机械	2018-12-31	0.926571
000425	徐工机械	2019-12-31	1.10633
000425	徐工机械	2020-12-31	1.07681
000426	富龙热电	2010-12-31	2.83914
000426	兴业矿业	2011-12-31	1.67742
000426	兴业矿业	2012-12-31	2.08496
000426	兴业矿业	2013-12-31	1.31543
000426	兴业矿业	2014-12-31	1.8588
000426	兴业矿业	2016-12-31	1.69474
000426	兴业矿业	2017-12-31	1.85514
000426	兴业矿业	2018-12-31	1.33417
000426	兴业矿业	2019-12-31	1.32225
000426	兴业矿业	2020-12-31	1.79714
000428	华天酒店	2010-12-31	1.74771
000428	华天酒店	2011-12-31	1.22411
000428	华天酒店	2012-12-31	1.18173
000428	华天酒店	2013-12-31	1.31351
000428	华天酒店	2014-12-31	1.25628
000428	华天酒店	2015-12-31	1.52114
000428	华天酒店	2016-12-31	1.35055
000428	华天酒店	2017-12-31	1.10496
000428	华天酒店	2018-12-31	1.01011
000428	华天酒店	2019-12-31	1.03248
000428	华天酒店	2020-12-31	1.13898
000429	粤高速A	2010-12-31	1.02484
000429	粤高速A	2011-12-31	0.922429
000429	粤高速A	2012-12-31	0.91797
000429	粤高速A	2013-12-31	0.904573
000429	粤高速A	2014-12-31	0.956221
000429	粤高速A	2015-12-31	1.04019
000429	粤高速A	2016-12-31	1.07925
000429	粤高速A	2017-12-31	1.12618
000429	粤高速A	2018-12-31	1.11226
000429	粤高速A	2019-12-31	1.26173
000429	粤高速A	2020-12-31	1.05421
000430	张家界	2012-12-31	3.64852
000430	张家界	2013-12-31	2.58489
000430	张家界	2014-12-31	3.00148
000430	张家界	2015-12-31	4.26907
000430	张家界	2016-12-31	2.03206
000430	张家界	2017-12-31	1.51917
000430	张家界	2018-12-31	1.12253
000430	张家界	2019-12-31	1.15536
000430	张家界	2020-12-31	1.12991
000488	晨鸣纸业	2010-12-31	0.958769
000488	晨鸣纸业	2011-12-31	0.903126
000488	晨鸣纸业	2012-12-31	0.885716
000488	晨鸣纸业	2013-12-31	0.893466
000488	晨鸣纸业	2014-12-31	0.941878
000488	晨鸣纸业	2015-12-31	0.973996
000488	晨鸣纸业	2016-12-31	0.955363
000488	晨鸣纸业	2017-12-31	0.98981
000488	晨鸣纸业	2018-12-31	0.913039
000488	晨鸣纸业	2019-12-31	0.889442
000488	晨鸣纸业	2020-12-31	0.911487
000498	山东路桥	2013-12-31	1.07449
000498	山东路桥	2015-12-31	1.21273
000498	山东路桥	2016-12-31	1.11375
000498	山东路桥	2017-12-31	1.07628
000498	山东路桥	2018-12-31	0.988602
000498	山东路桥	2019-12-31	0.906138
000498	山东路桥	2020-12-31	0.973707
000501	鄂武商A	2010-12-31	2.00275
000501	鄂武商A	2011-12-31	1.5674
000501	鄂武商A	2012-12-31	1.28935
000501	鄂武商A	2013-12-31	1.26479
000501	鄂武商A	2014-12-31	1.27216
000501	鄂武商A	2015-12-31	1.38844
000501	鄂武商A	2016-12-31	1.26489
000501	鄂武商A	2017-12-31	1.24587
000501	鄂武商A	2018-12-31	0.963085
000501	鄂武商A	2019-12-31	1.02972
000501	鄂武商A	2020-12-31	0.95812
000502	绿景地产	2010-12-31	2.62253
000502	绿景控股	2011-12-31	2.39511
000502	绿景控股	2012-12-31	4.01762
000502	绿景控股	2013-12-31	3.9757
000502	绿景控股	2014-12-31	6.56725
000502	绿景控股	2015-12-31	14.8397
000502	绿景控股	2016-12-31	6.84045
000502	绿景控股	2017-12-31	4.62163
000502	绿景控股	2018-12-31	3.82236
000502	绿景控股	2019-12-31	5.45207
000502	绿景控股	2020-12-31	7.50511
000503	海虹控股	2010-12-31	4.91991
000503	海虹控股	2011-12-31	3.27354
000503	海虹控股	2012-12-31	4.71577
000503	海虹控股	2013-12-31	13.2514
000503	海虹控股	2014-12-31	19.6491
000503	海虹控股	2015-12-31	20.3634
000503	海虹控股	2016-12-31	25.3794
000503	海虹控股	2017-12-31	26.8177
000503	国新健康	2018-12-31	11.1965
000503	国新健康	2019-12-31	11.8486
000503	国新健康	2020-12-31	6.05054
000504	南华生物	2015-12-31	76.8195
000504	南华生物	2017-12-31	18.7203
000504	南华生物	2018-12-31	11.9909
000505	珠江控股	2014-12-31	2.78715
000505	珠江控股	2015-12-31	3.57624
000505	珠江控股	2017-12-31	1.27829
000505	京粮控股	2018-12-31	1.10248
000505	京粮控股	2019-12-31	1.06748
000505	京粮控股	2020-12-31	1.34898
000506	中润投资	2010-12-31	1.47065
000506	中润投资	2011-12-31	1.32323
000506	中润资源	2012-12-31	1.86488
000506	中润资源	2013-12-31	1.70703
000506	中润资源	2015-12-31	3.26918
000506	中润资源	2016-12-31	3.66862
000506	中润资源	2017-12-31	3.26359
000506	中润资源	2018-12-31	1.54643
000506	中润资源	2019-12-31	1.60302
000506	中润资源	2020-12-31	1.71253
000507	珠海港	2010-12-31	2.42026
000507	珠海港	2011-12-31	1.24681
000507	珠海港	2012-12-31	1.28726
000507	珠海港	2013-12-31	1.4255
000507	珠海港	2014-12-31	1.80539
000507	珠海港	2015-12-31	1.54528
000507	珠海港	2016-12-31	1.34886
000507	珠海港	2017-12-31	1.81797
000507	珠海港	2018-12-31	1.27861
000507	珠海港	2019-12-31	1.0052
000507	珠海港	2020-12-31	0.961003
000509	华塑控股	2014-12-31	5.06728
000509	华塑控股	2015-12-31	10.1297
000509	华塑控股	2016-12-31	15.536
000509	华塑控股	2018-12-31	11.6968
000509	华塑控股	2019-12-31	14.248
000510	金路集团	2010-12-31	2.65601
000510	金路集团	2011-12-31	1.82647
000510	金路集团	2012-12-31	2.03366
000510	金路集团	2013-12-31	2.25117
000510	金路集团	2014-12-31	2.40977
000510	金路集团	2016-12-31	5.62059
000510	金路集团	2017-12-31	3.70991
000510	金路集团	2018-12-31	1.87404
000510	新金路	2019-12-31	1.83113
000510	新金路	2020-12-31	1.86896
000511	银基发展	2010-12-31	1.60039
000511	银基发展	2011-12-31	1.37051
000511	银基发展	2012-12-31	1.69924
000511	银基发展	2013-12-31	1.86445
000511	烯碳新材	2014-12-31	3.22824
000511	烯碳新材	2015-12-31	4.18013
000513	丽珠集团	2010-12-31	3.14745
000513	丽珠集团	2011-12-31	1.4544
000513	丽珠集团	2012-12-31	1.9933
000513	丽珠集团	2013-12-31	1.82639
000513	丽珠集团	2014-12-31	1.86698
000513	丽珠集团	2015-12-31	2.29563
000513	丽珠集团	2016-12-31	1.95849
000513	丽珠集团	2017-12-31	2.01009
000513	丽珠集团	2018-12-31	1.23149
000513	丽珠集团	2019-12-31	1.68135
000513	丽珠集团	2020-12-31	1.76619
000514	渝开发	2010-12-31	1.76752
000514	渝开发	2011-12-31	1.07099
000514	渝开发	2012-12-31	1.116
000514	渝开发	2013-12-31	1.06684
000514	渝开发	2015-12-31	1.86752
000514	渝开发	2016-12-31	1.98638
000514	渝开发	2017-12-31	1.27067
000514	渝开发	2018-12-31	0.941484
000514	渝开发	2019-12-31	1.03678
000514	渝开发	2020-12-31	0.916595
000516	开元控股	2010-12-31	1.82968
000516	开元投资	2011-12-31	1.76255
000516	开元投资	2012-12-31	1.52097
000516	开元投资	2013-12-31	1.80202
000516	开元投资	2014-12-31	2.99924
000516	国际医学	2015-12-31	3.34023
000516	国际医学	2016-12-31	3.1332
000516	国际医学	2017-12-31	2.00995
000516	国际医学	2018-12-31	1.53318
000516	国际医学	2019-12-31	1.44523
000516	国际医学	2020-12-31	2.59356
000517	荣安地产	2010-12-31	1.09912
000517	荣安地产	2011-12-31	1.04396
000517	荣安地产	2012-12-31	1.07169
000517	荣安地产	2013-12-31	1.04927
000517	荣安地产	2014-12-31	1.15246
000517	荣安地产	2015-12-31	3.16223
000517	荣安地产	2016-12-31	2.12202
000517	荣安地产	2017-12-31	1.47138
000517	荣安地产	2018-12-31	1.10141
000517	荣安地产	2019-12-31	1.03958
000517	荣安地产	2020-12-31	0.985115
000518	四环生物	2010-12-31	7.57668
000518	四环生物	2011-12-31	4.16367
000518	四环生物	2012-12-31	4.45519
000518	四环生物	2013-12-31	4.24186
000518	四环生物	2014-12-31	7.02699
000518	四环生物	2015-12-31	9.02972
000518	四环生物	2016-12-31	9.38564
000518	四环生物	2017-12-31	7.83373
000518	四环生物	2018-12-31	4.15313
000518	四环生物	2019-12-31	4.35971
000518	四环生物	2020-12-31	6.56774
000519	江南红箭	2010-12-31	5.60543
000519	江南红箭	2011-12-31	2.75344
000519	江南红箭	2012-12-31	5.02908
000519	江南红箭	2013-12-31	1.29662
000519	江南红箭	2014-12-31	1.52768
000519	江南红箭	2015-12-31	2.15014
000519	江南红箭	2016-12-31	1.44153
000519	中兵红箭	2017-12-31	1.2688
000519	中兵红箭	2018-12-31	1.04855
000519	中兵红箭	2019-12-31	1.14739
000519	中兵红箭	2020-12-31	1.44645
000520	长航凤凰	2010-12-31	1.28697
000520	长航凤凰	2011-12-31	1.22198
000520	长航凤凰	2012-12-31	1.50848
000520	长航凤凰	2015-12-31	24.4953
000520	长航凤凰	2016-12-31	15.6455
000520	长航凤凰	2017-12-31	8.20112
000520	长航凤凰	2018-12-31	5.03189
000520	长航凤凰	2019-12-31	7.20394
000520	长航凤凰	2020-12-31	5.76693
000521	美菱电器	2010-12-31	1.29716
000521	美菱电器	2011-12-31	0.96069
000521	美菱电器	2012-12-31	0.969775
000521	美菱电器	2013-12-31	1.03608
000521	美菱电器	2014-12-31	1.12478
000521	美菱电器	2015-12-31	1.18613
000521	美菱电器	2016-12-31	1.08185
000521	美菱电器	2017-12-31	0.989368
000521	长虹美菱	2018-12-31	0.870803
000521	长虹美菱	2019-12-31	0.876621
000521	长虹美菱	2020-12-31	1.04264
000522	白云山A	2010-12-31	3.2469
000522	白云山A	2012-12-31	2.91736
000523	广州浪奇	2010-12-31	2.20617
000523	广州浪奇	2011-12-31	1.67482
000523	广州浪奇	2012-12-31	1.76685
000523	广州浪奇	2013-12-31	2.22587
000523	广州浪奇	2014-12-31	2.11447
000523	广州浪奇	2015-12-31	2.5914
000523	广州浪奇	2016-12-31	1.8494
000523	广州浪奇	2017-12-31	1.40766
000523	广州浪奇	2018-12-31	1.11189
000523	广州浪奇	2019-12-31	1.43637
000523	广州浪奇	2020-12-31	2.70878
000524	东方宾馆	2010-12-31	3.92714
000524	东方宾馆	2011-12-31	2.46643
000524	东方宾馆	2012-12-31	2.49634
000524	东方宾馆	2013-12-31	2.29281
000524	东方宾馆	2014-12-31	4.57953
000524	岭南控股	2015-12-31	6.6098
000524	岭南控股	2016-12-31	5.14463
000524	岭南控股	2017-12-31	1.45963
000524	岭南控股	2018-12-31	1.17931
000524	岭南控股	2019-12-31	1.19424
000524	岭南控股	2020-12-31	1.82789
000526	旭飞投资	2010-12-31	6.33641
000526	旭飞投资	2011-12-31	3.38442
000526	银润投资	2012-12-31	4.69056
000526	银润投资	2013-12-31	9.54413
000526	银润投资	2014-12-31	9.38427
000526	银润投资	2015-12-31	19.6997
000526	紫光学大	2016-12-31	2.07687
000526	紫光学大	2018-12-31	1.45968
000526	紫光学大	2019-12-31	1.80656
000526	紫光学大	2020-12-31	2.39616
000527	美的电器	2010-12-31	1.90146
000527	美的电器	2011-12-31	1.25184
000528	柳工	2010-12-31	1.83843
000528	柳工	2011-12-31	1.14434
000528	柳工	2012-12-31	1.08454
000528	柳工	2013-12-31	0.901597
000528	柳工	2014-12-31	1.24175
000528	柳工	2015-12-31	1.02069
000528	柳工	2016-12-31	0.969793
000528	柳工	2017-12-31	1.02222
000528	柳工	2018-12-31	0.95353
000528	柳工	2019-12-31	0.980499
000528	柳工	2020-12-31	0.969404
000529	广弘控股	2010-12-31	2.28355
000529	广弘控股	2011-12-31	2.15483
000529	广弘控股	2012-12-31	3.5122
000529	广弘控股	2013-12-31	3.19655
000529	广弘控股	2014-12-31	3.76835
000529	广弘控股	2015-12-31	4.94864
000529	广弘控股	2016-12-31	4.45162
000529	广弘控股	2017-12-31	2.19986
000529	广弘控股	2018-12-31	1.48479
000529	广弘控股	2019-12-31	1.83885
000529	广弘控股	2020-12-31	1.50076
000530	大冷股份	2010-12-31	1.42107
000530	大冷股份	2011-12-31	1.12469
000530	大冷股份	2012-12-31	1.03995
000530	大冷股份	2013-12-31	1.32238
000530	大冷股份	2014-12-31	1.38471
000530	大冷股份	2015-12-31	1.6202
000530	大冷股份	2016-12-31	1.38991
000530	大冷股份	2017-12-31	1.08843
000530	大冷股份	2018-12-31	0.827665
000530	大冷股份	2019-12-31	0.889845
000530	冰山冷热	2020-12-31	0.970879
000531	穗恒运A	2010-12-31	1.13796
000531	穗恒运A	2011-12-31	1.00354
000531	穗恒运A	2012-12-31	1.23027
000531	穗恒运A	2013-12-31	1.16749
000531	穗恒运A	2014-12-31	1.761
000531	穗恒运A	2015-12-31	1.53902
000531	穗恒运A	2017-12-31	1.13385
000531	穗恒运A	2018-12-31	0.924901
000531	穗恒运A	2019-12-31	1.00756
000531	穗恒运A	2020-12-31	1.05092
000532	力合股份	2010-12-31	2.75116
000532	力合股份	2011-12-31	2.75258
000532	力合股份	2012-12-31	2.95597
000532	力合股份	2013-12-31	4.64224
000532	力合股份	2014-12-31	4.69268
000532	力合股份	2015-12-31	8.13747
000532	力合股份	2016-12-31	3.86322
000532	华金资本	2017-12-31	2.17224
000532	华金资本	2018-12-31	1.95149
000532	华金资本	2019-12-31	2.21501
000532	华金资本	2020-12-31	2.22325
000533	万家乐	2010-12-31	3.48208
000533	万家乐	2011-12-31	2.00397
000533	万家乐	2012-12-31	1.69141
000533	万家乐	2013-12-31	1.243
000533	万家乐	2015-12-31	2.16984
000533	万家乐	2016-12-31	3.06726
000533	万家乐	2017-12-31	2.16805
000533	万家乐	2018-12-31	1.32163
000533	顺钠股份	2019-12-31	1.42884
000533	顺钠股份	2020-12-31	1.46602
000534	万泽股份	2010-12-31	1.62193
000534	万泽股份	2011-12-31	1.23927
000534	万泽股份	2012-12-31	1.2149
000534	万泽股份	2013-12-31	1.11035
000534	万泽股份	2014-12-31	1.24795
000534	万泽股份	2016-12-31	3.81758
000534	万泽股份	2017-12-31	3.17282
000534	万泽股份	2018-12-31	2.3816
000534	万泽股份	2019-12-31	2.7526
000534	万泽股份	2020-12-31	3.69674
000536	闽闽东	2010-12-31	1.3582
000536	华映科技	2011-12-31	1.20866
000536	华映科技	2012-12-31	1.3677
000536	华映科技	2013-12-31	1.38582
000536	华映科技	2014-12-31	1.25601
000536	华映科技	2015-12-31	1.30134
000536	华映科技	2016-12-31	1.31579
000536	华映科技	2017-12-31	1.0285
000536	华映科技	2018-12-31	0.910202
000536	华映科技	2019-12-31	1.17244
000537	广宇发展	2010-12-31	2.20616
000537	广宇发展	2011-12-31	1.46577
000537	广宇发展	2012-12-31	1.6863
000537	广宇发展	2013-12-31	1.20616
000537	广宇发展	2014-12-31	1.40221
000537	广宇发展	2015-12-31	1.40741
000537	广宇发展	2016-12-31	1.07498
000537	广宇发展	2017-12-31	1.04241
000537	广宇发展	2018-12-31	1.00937
000537	广宇发展	2019-12-31	1.00269
000537	广宇发展	2020-12-31	0.954303
000538	云南白药	2010-12-31	5.455
000538	云南白药	2011-12-31	4.11465
000538	云南白药	2012-12-31	4.76797
000538	云南白药	2013-12-31	5.79604
000538	云南白药	2014-12-31	4.33311
000538	云南白药	2015-12-31	4.21903
000538	云南白药	2016-12-31	3.58102
000538	云南白药	2017-12-31	4.17157
000538	云南白药	2018-12-31	2.87964
000538	云南白药	2019-12-31	1.72276
000538	云南白药	2020-12-31	1.91147
000539	粤电力A	2010-12-31	1.04841
000539	粤电力A	2011-12-31	0.988918
000539	粤电力A	2012-12-31	1.01506
000539	粤电力A	2013-12-31	0.943839
000539	粤电力A	2014-12-31	1.03129
000539	粤电力A	2015-12-31	1.04022
000539	粤电力A	2016-12-31	0.963891
000539	粤电力A	2017-12-31	0.937099
000539	粤电力A	2018-12-31	0.912862
000539	粤电力A	2019-12-31	0.872236
000539	粤电力A	2020-12-31	0.868008
000541	佛山照明	2010-12-31	4.06257
000541	佛山照明	2011-12-31	2.45849
000541	佛山照明	2012-12-31	1.71644
000541	佛山照明	2013-12-31	1.80848
000541	佛山照明	2014-12-31	2.54101
000541	佛山照明	2015-12-31	3.18668
000541	佛山照明	2016-12-31	2.01774
000541	佛山照明	2017-12-31	2.00035
000541	佛山照明	2018-12-31	1.39223
000541	佛山照明	2019-12-31	1.18848
000541	佛山照明	2020-12-31	1.14657
000543	皖能电力	2010-12-31	0.996005
000543	皖能电力	2011-12-31	0.931854
000543	皖能电力	2012-12-31	1.0133
000543	皖能电力	2013-12-31	0.917426
000543	皖能电力	2014-12-31	1.04272
000543	皖能电力	2015-12-31	1.08819
000543	皖能电力	2016-12-31	0.953714
000543	皖能电力	2017-12-31	0.819329
000543	皖能电力	2018-12-31	0.798647
000543	皖能电力	2019-12-31	0.814639
000543	皖能电力	2020-12-31	0.768451
000544	中原环保	2010-12-31	2.18729
000544	中原环保	2011-12-31	2.64034
000544	中原环保	2012-12-31	2.18632
000544	中原环保	2013-12-31	2.16173
000544	中原环保	2015-12-31	2.73257
000544	中原环保	2016-12-31	1.40345
000544	中原环保	2017-12-31	1.30502
000544	中原环保	2018-12-31	0.932613
000544	中原环保	2019-12-31	0.969306
000544	中原环保	2020-12-31	0.998159
000545	吉林制药	2010-12-31	5.94265
000545	金浦钛业	2013-12-31	1.6823
000545	金浦钛业	2014-12-31	1.69452
000545	金浦钛业	2015-12-31	2.71428
000545	金浦钛业	2016-12-31	2.38133
000545	金浦钛业	2017-12-31	2.0595
000545	金浦钛业	2018-12-31	1.32202
000545	金浦钛业	2019-12-31	1.29043
000545	金浦钛业	2020-12-31	1.54785
000546	光华控股	2010-12-31	4.66708
000546	光华控股	2011-12-31	3.03129
000546	光华控股	2012-12-31	3.10108
000546	光华控股	2013-12-31	3.452
000546	光华控股	2014-12-31	1.1705
000546	金圆股份	2015-12-31	1.62446
000546	金圆股份	2016-12-31	1.39581
000546	金圆股份	2017-12-31	1.87851
000546	金圆股份	2018-12-31	1.21421
000546	金圆股份	2019-12-31	1.23351
000546	金圆股份	2020-12-31	1.0079
000547	闽福发A	2010-12-31	1.89935
000547	闽福发A	2011-12-31	1.34475
000547	闽福发A	2012-12-31	1.33757
000547	闽福发A	2013-12-31	1.43341
000547	闽福发A	2014-12-31	3.6015
000547	航天发展	2015-12-31	2.8704
000547	航天发展	2018-12-31	1.30621
000547	航天发展	2019-12-31	1.51941
000547	航天发展	2020-12-31	3.10142
000548	湖南投资	2010-12-31	1.75572
000548	湖南投资	2011-12-31	1.16049
000548	湖南投资	2012-12-31	1.23157
000548	湖南投资	2013-12-31	1.45442
000548	湖南投资	2014-12-31	2.19029
000548	湖南投资	2015-12-31	3.19549
000548	湖南投资	2016-12-31	2.04941
000548	湖南投资	2017-12-31	1.81223
000548	湖南投资	2018-12-31	1.25747
000548	湖南投资	2019-12-31	1.18364
000548	湖南投资	2020-12-31	1.10068
000550	江铃汽车	2010-12-31	2.29722
000550	江铃汽车	2011-12-31	1.59626
000550	江铃汽车	2012-12-31	1.45982
000550	江铃汽车	2013-12-31	1.71556
000550	江铃汽车	2014-12-31	1.68868
000550	江铃汽车	2015-12-31	1.5385
000550	江铃汽车	2016-12-31	1.30629
000550	江铃汽车	2017-12-31	0.979944
000550	江铃汽车	2018-12-31	0.940426
000550	江铃汽车	2019-12-31	0.939066
000550	江铃汽车	2020-12-31	1.06581
000551	创元科技	2010-12-31	1.92327
000551	创元科技	2011-12-31	1.22685
000551	创元科技	2012-12-31	1.34142
000551	创元科技	2013-12-31	1.59386
000551	创元科技	2014-12-31	1.68206
000551	创元科技	2015-12-31	2.07605
000551	创元科技	2016-12-31	1.53903
000551	创元科技	2017-12-31	1.2793
000551	创元科技	2018-12-31	1.03873
000551	创元科技	2019-12-31	1.05981
000551	创元科技	2020-12-31	1.12337
000552	靖远煤电	2010-12-31	4.06108
000552	靖远煤电	2011-12-31	3.2702
000552	靖远煤电	2012-12-31	1.22435
000552	靖远煤电	2013-12-31	1.39485
000552	靖远煤电	2014-12-31	1.3558
000552	靖远煤电	2015-12-31	1.18075
000552	靖远煤电	2016-12-31	1.17961
000552	靖远煤电	2017-12-31	1.08188
000552	靖远煤电	2018-12-31	0.902763
000552	靖远煤电	2019-12-31	0.827361
000552	靖远煤电	2020-12-31	0.912045
000553	沙隆达A	2010-12-31	2.34391
000553	沙隆达A	2011-12-31	1.46307
000553	沙隆达A	2012-12-31	1.49737
000553	沙隆达A	2013-12-31	2.4736
000553	沙隆达A	2014-12-31	2.5745
000553	沙隆达A	2016-12-31	2.66968
000553	沙隆达A	2017-12-31	1.04446
000553	沙隆达A	2018-12-31	0.986237
000553	安道麦A	2019-12-31	0.991318
000553	安道麦A	2020-12-31	0.917714
000554	泰山石油	2010-12-31	3.59221
000554	泰山石油	2011-12-31	2.96539
000554	泰山石油	2012-12-31	2.11347
000554	泰山石油	2013-12-31	1.97854
000554	泰山石油	2014-12-31	3.1964
000554	泰山石油	2015-12-31	4.57303
000554	泰山石油	2016-12-31	4.05862
000554	泰山石油	2017-12-31	2.93286
000554	泰山石油	2018-12-31	1.92632
000554	泰山石油	2019-12-31	1.8274
000554	泰山石油	2020-12-31	1.61073
000555	神州信息	2014-12-31	1.45211
000555	神州信息	2015-12-31	2.22334
000555	神州信息	2016-12-31	1.44493
000555	神州信息	2017-12-31	1.54816
000555	神州信息	2018-12-31	1.3606
000555	神州信息	2019-12-31	1.81594
000555	神州信息	2020-12-31	1.77486
000557	西部创业	2016-12-31	1.31765
000557	西部创业	2018-12-31	1.0051
000557	西部创业	2019-12-31	1.01073
000557	西部创业	2020-12-31	1.10672
000558	莱茵置业	2010-12-31	1.49187
000558	莱茵置业	2011-12-31	1.2308
000558	莱茵置业	2012-12-31	1.23837
000558	莱茵置业	2013-12-31	1.18986
000558	莱茵体育	2015-12-31	8.05571
000558	莱茵体育	2017-12-31	2.95662
000558	莱茵体育	2018-12-31	1.86709
000558	莱茵体育	2019-12-31	2.22604
000558	莱茵体育	2020-12-31	2.09107
000559	万向钱潮	2010-12-31	2.59805
000559	万向钱潮	2011-12-31	1.55496
000559	万向钱潮	2012-12-31	1.3703
000559	万向钱潮	2013-12-31	1.47304
000559	万向钱潮	2014-12-31	2.53745
000559	万向钱潮	2015-12-31	4.70668
000559	万向钱潮	2016-12-31	3.22693
000559	万向钱潮	2017-12-31	2.95607
000559	万向钱潮	2018-12-31	1.71657
000559	万向钱潮	2019-12-31	1.7762
000559	万向钱潮	2020-12-31	1.47505
000560	昆百大A	2010-12-31	1.25001
000560	昆百大A	2011-12-31	1.06178
000560	昆百大A	2012-12-31	1.01904
000560	昆百大A	2013-12-31	1.01697
000560	昆百大A	2014-12-31	1.35011
000560	昆百大A	2015-12-31	1.48876
000560	昆百大A	2017-12-31	1.0914
000560	我爱我家	2018-12-31	1.03936
000560	我爱我家	2019-12-31	0.992281
000560	我爱我家	2020-12-31	0.962941
000561	烽火电子	2010-12-31	2.38808
000561	烽火电子	2011-12-31	1.89293
000561	烽火电子	2012-12-31	1.60081
000561	烽火电子	2013-12-31	2.4922
000561	烽火电子	2014-12-31	3.1776
000561	烽火电子	2015-12-31	4.22117
000561	烽火电子	2016-12-31	3.59624
000561	烽火电子	2017-12-31	2.331
000561	烽火电子	2018-12-31	1.63843
000561	烽火电子	2019-12-31	1.85292
000561	烽火电子	2020-12-31	1.72902
000565	渝三峡A	2010-12-31	1.65115
000565	渝三峡A	2011-12-31	1.64611
000565	渝三峡A	2012-12-31	1.77903
000565	渝三峡A	2013-12-31	1.76113
000565	渝三峡A	2014-12-31	2.73647
000565	渝三峡A	2015-12-31	6.38163
000565	渝三峡A	2016-12-31	4.35902
000565	渝三峡A	2017-12-31	2.30776
000565	渝三峡A	2018-12-31	1.52307
000565	渝三峡A	2019-12-31	1.78202
000565	渝三峡A	2020-12-31	1.54103
000566	海南海药	2010-12-31	6.32559
000566	海南海药	2011-12-31	2.55954
000566	海南海药	2012-12-31	2.19128
000566	海南海药	2013-12-31	2.0866
000566	海南海药	2014-12-31	2.57823
000566	海南海药	2015-12-31	4.46376
000566	海南海药	2016-12-31	1.8743
000566	海南海药	2018-12-31	1.16096
000566	海南海药	2019-12-31	1.28074
000566	海南海药	2020-12-31	1.73249
000568	泸州老窖	2010-12-31	4.28963
000568	泸州老窖	2011-12-31	2.84138
000568	泸州老窖	2012-12-31	3.54864
000568	泸州老窖	2013-12-31	2.27992
000568	泸州老窖	2014-12-31	2.42653
000568	泸州老窖	2015-12-31	3.09816
000568	泸州老窖	2016-12-31	3.56966
000568	泸州老窖	2017-12-31	4.94127
000568	泸州老窖	2018-12-31	2.87119
000568	泸州老窖	2019-12-31	4.70226
000568	泸州老窖	2020-12-31	9.79748
000570	苏常柴A	2010-12-31	1.81632
000570	苏常柴A	2011-12-31	1.23218
000570	苏常柴A	2012-12-31	1.2756
000570	苏常柴A	2013-12-31	1.45102
000570	苏常柴A	2014-12-31	1.69543
000570	苏常柴A	2015-12-31	1.98472
000570	苏常柴A	2016-12-31	1.61566
000570	苏常柴A	2017-12-31	1.13533
000570	苏常柴A	2018-12-31	0.938393
000570	苏常柴A	2019-12-31	1.01759
000570	苏常柴A	2020-12-31	1.07476
000571	新大洲A	2010-12-31	2.32075
000571	新大洲A	2011-12-31	1.93706
000571	新大洲A	2012-12-31	1.49913
000571	新大洲A	2013-12-31	1.15049
000571	新大洲A	2014-12-31	1.26026
000571	新大洲A	2015-12-31	1.71604
000571	新大洲A	2016-12-31	1.59865
000571	新大洲A	2017-12-31	1.28739
000571	新大洲A	2018-12-31	1.21197
000572	海马股份	2010-12-31	1.08789
000572	海马汽车	2011-12-31	0.758961
000572	海马汽车	2012-12-31	0.683714
000572	海马汽车	2013-12-31	0.769452
000572	海马汽车	2014-12-31	0.934746
000572	海马汽车	2015-12-31	1.0468
000572	海马汽车	2016-12-31	0.954718
000572	海马汽车	2017-12-31	0.953515
000572	海马汽车	2018-12-31	0.801871
000573	粤宏远A	2010-12-31	1.34803
000573	粤宏远A	2011-12-31	1.3547
000573	粤宏远A	2012-12-31	1.46235
000573	粤宏远A	2013-12-31	1.55465
000573	粤宏远A	2014-12-31	1.4378
000573	粤宏远A	2015-12-31	2.16357
000573	粤宏远A	2016-12-31	2.7963
000573	粤宏远A	2017-12-31	1.41542
000573	粤宏远A	2018-12-31	1.07536
000573	粤宏远A	2019-12-31	1.09065
000573	粤宏远A	2020-12-31	1.07365
000576	广东甘化	2013-12-31	2.25475
000576	广东甘化	2014-12-31	2.7183
000576	广东甘化	2015-12-31	3.15351
000576	广东甘化	2016-12-31	4.48036
000576	广东甘化	2017-12-31	6.27407
000576	广东甘化	2018-12-31	1.88906
000576	广东甘化	2019-12-31	2.35567
000576	甘化科工	2020-12-31	2.47089
000578	盐湖集团	2010-12-31	1.21237
000581	威孚高科	2010-12-31	2.81401
000581	威孚高科	2011-12-31	2.3672
000581	威孚高科	2012-12-31	1.76717
000581	威孚高科	2013-12-31	2.13825
000581	威孚高科	2014-12-31	1.85727
000581	威孚高科	2015-12-31	1.72468
000581	威孚高科	2016-12-31	1.47605
000581	威孚高科	2017-12-31	1.3526
000581	威孚高科	2018-12-31	1.0177
000581	威孚高科	2019-12-31	1.02169
000581	威孚高科	2020-12-31	1.09774
000582	北海港	2010-12-31	2.07157
000582	北海港	2011-12-31	1.44116
000582	北海港	2012-12-31	1.6068
000582	北海港	2013-12-31	1.10956
000582	北部湾港	2014-12-31	1.2377
000582	北部湾港	2015-12-31	1.17498
000582	北部湾港	2016-12-31	1.13461
000582	北部湾港	2017-12-31	1.06415
000582	北部湾港	2018-12-31	1.01001
000582	北部湾港	2019-12-31	1.07867
000582	北部湾港	2020-12-31	1.20476
000585	东北电气	2010-12-31	3.62556
000585	东北电气	2011-12-31	3.55998
000585	东北电气	2013-12-31	3.61971
000585	东北电气	2014-12-31	5.71254
000585	东北电气	2016-12-31	12.4231
000586	汇源通信	2011-12-31	2.75046
000586	汇源通信	2012-12-31	2.34654
000586	汇源通信	2013-12-31	2.9161
000586	汇源通信	2016-12-31	7.99756
000586	汇源通信	2017-12-31	6.71756
000586	汇源通信	2018-12-31	4.2983
000586	汇源通信	2019-12-31	3.71116
000586	汇源通信	2020-12-31	3.30478
000589	黔轮胎A	2010-12-31	1.24659
000589	黔轮胎A	2011-12-31	1.03079
000589	黔轮胎A	2012-12-31	1.01362
000589	黔轮胎A	2013-12-31	1.01897
000589	黔轮胎A	2014-12-31	1.09208
000589	黔轮胎A	2015-12-31	1.18314
000589	黔轮胎A	2016-12-31	1.09683
000589	黔轮胎A	2017-12-31	1.02901
000589	黔轮胎A	2018-12-31	0.922015
000589	贵州轮胎	2019-12-31	0.989553
000589	贵州轮胎	2020-12-31	1.0309
000590	紫光古汉	2010-12-31	5.95552
000590	紫光古汉	2011-12-31	3.52324
000590	紫光古汉	2012-12-31	3.57384
000590	紫光古汉	2013-12-31	6.16041
000590	紫光古汉	2014-12-31	6.73882
000590	启迪古汉	2016-12-31	7.537
000590	启迪古汉	2017-12-31	4.37104
000590	启迪古汉	2018-12-31	2.41585
000590	启迪古汉	2019-12-31	3.46819
000590	启迪药业	2020-12-31	2.55273
000591	桐君阁	2010-12-31	1.82835
000591	桐君阁	2011-12-31	1.37375
000591	桐君阁	2012-12-31	1.4086
000591	桐君阁	2013-12-31	1.53425
000591	桐君阁	2014-12-31	2.0376
000591	桐君阁	2015-12-31	1.00165
000591	太阳能	2016-12-31	1.04159
000591	太阳能	2017-12-31	1.09942
000591	太阳能	2018-12-31	0.921342
000591	太阳能	2019-12-31	0.955488
000591	太阳能	2020-12-31	1.13316
000592	中福实业	2010-12-31	1.76197
000592	中福实业	2011-12-31	2.10304
000592	中福实业	2012-12-31	2.50235
000592	中福实业	2013-12-31	3.99014
000592	平潭发展	2014-12-31	6.94641
000592	平潭发展	2015-12-31	4.62472
000592	平潭发展	2016-12-31	3.27234
000592	平潭发展	2018-12-31	1.40855
000592	平潭发展	2019-12-31	1.472
000592	平潭发展	2020-12-31	1.41604
000593	大通燃气	2010-12-31	3.57577
000593	大通燃气	2011-12-31	2.62051
000593	大通燃气	2012-12-31	2.63851
000593	大通燃气	2013-12-31	1.90458
000593	大通燃气	2014-12-31	2.48213
000593	大通燃气	2015-12-31	4.39148
000593	大通燃气	2016-12-31	2.15736
000593	大通燃气	2017-12-31	1.95659
000593	大通燃气	2018-12-31	1.66222
000593	大通燃气	2019-12-31	1.5937
000593	大通燃气	2020-12-31	1.57858
000594	国恒铁路	2010-12-31	1.42711
000594	国恒铁路	2011-12-31	0.976566
000594	国恒铁路	2012-12-31	1.04511
000595	西北轴承	2010-12-31	3.25152
000595	西北轴承	2013-12-31	1.85766
000595	西北轴承	2014-12-31	2.43831
000595	宝塔实业	2015-12-31	2.90895
000595	宝塔实业	2016-12-31	4.98421
000595	宝塔实业	2018-12-31	1.66773
000595	宝塔实业	2019-12-31	2.32761
000596	古井贡酒	2010-12-31	9.30578
000596	古井贡酒	2011-12-31	4.56912
000596	古井贡酒	2012-12-31	3.30972
000596	古井贡酒	2013-12-31	2.1181
000596	古井贡酒	2014-12-31	2.9097
000596	古井贡酒	2015-12-31	2.66117
000596	古井贡酒	2016-12-31	2.68647
000596	古井贡酒	2017-12-31	3.24365
000596	古井贡酒	2018-12-31	2.33977
000596	古井贡酒	2019-12-31	4.62754
000596	古井贡酒	2020-12-31	7.90058
000597	东北制药	2010-12-31	1.58664
000597	东北制药	2011-12-31	1.11777
000597	东北制药	2012-12-31	1.05513
000597	东北制药	2013-12-31	1.09418
000597	东北制药	2014-12-31	1.18427
000597	东北制药	2015-12-31	1.26797
000597	东北制药	2016-12-31	1.21825
000597	东北制药	2017-12-31	1.28564
000597	东北制药	2018-12-31	1.15561
000597	东北制药	2019-12-31	1.20396
000597	东北制药	2020-12-31	1.20723
000598	兴蓉投资	2010-12-31	2.4552
000598	兴蓉投资	2011-12-31	1.31348
000598	兴蓉投资	2012-12-31	1.29038
000598	兴蓉投资	2013-12-31	1.57933
000598	兴蓉投资	2014-12-31	1.73079
000598	兴蓉环境	2015-12-31	1.91161
000598	兴蓉环境	2016-12-31	1.47565
000598	兴蓉环境	2017-12-31	1.32157
000598	兴蓉环境	2018-12-31	1.04214
000598	兴蓉环境	2019-12-31	1.07228
000598	兴蓉环境	2020-12-31	1.03854
000599	青岛双星	2010-12-31	1.30228
000599	青岛双星	2011-12-31	1.11035
000599	青岛双星	2012-12-31	1.06362
000599	青岛双星	2013-12-31	1.11214
000599	青岛双星	2014-12-31	1.22124
000599	青岛双星	2015-12-31	1.65018
000599	青岛双星	2016-12-31	1.34112
000599	青岛双星	2017-12-31	1.16105
000599	青岛双星	2018-12-31	0.931576
000599	青岛双星	2019-12-31	1.02676
000599	青岛双星	2020-12-31	0.997589
000600	建投能源	2010-12-31	1.07211
000600	建投能源	2011-12-31	0.996954
000600	建投能源	2012-12-31	0.979146
000600	建投能源	2013-12-31	0.939067
000600	建投能源	2014-12-31	1.14576
000600	建投能源	2015-12-31	1.15369
000600	建投能源	2016-12-31	1.05488
000600	建投能源	2017-12-31	1.016
000600	建投能源	2018-12-31	0.914777
000600	建投能源	2019-12-31	0.903681
000600	建投能源	2020-12-31	0.91618
000601	韶能股份	2010-12-31	1.17416
000601	韶能股份	2011-12-31	0.975075
000601	韶能股份	2012-12-31	0.993069
000601	韶能股份	2013-12-31	1.0984
000601	韶能股份	2014-12-31	1.25283
000601	韶能股份	2015-12-31	1.83245
000601	韶能股份	2016-12-31	1.54117
000601	韶能股份	2017-12-31	1.33134
000601	韶能股份	2018-12-31	0.920784
000601	韶能股份	2019-12-31	1.07798
000601	韶能股份	2020-12-31	1.1713
000602	金马集团	2010-12-31	3.17123
000602	金马集团	2012-12-31	1.09384
000603	盛达矿业	2012-12-31	2.5068
000603	盛达矿业	2013-12-31	2.35593
000603	盛达矿业	2014-12-31	5.08901
000603	盛达矿业	2015-12-31	5.38838
000603	盛达矿业	2016-12-31	2.82412
000603	盛达矿业	2017-12-31	2.08926
000603	盛达矿业	2018-12-31	1.86015
000603	盛达资源	2019-12-31	2.48174
000603	盛达资源	2020-12-31	2.51051
000605	四环药业	2013-12-31	3.25296
000605	渤海股份	2014-12-31	1.42515
000605	渤海股份	2015-12-31	2.31653
000605	渤海股份	2016-12-31	1.51137
000605	渤海股份	2017-12-31	1.27574
000605	渤海股份	2018-12-31	1.08877
000605	渤海股份	2019-12-31	0.96569
000605	渤海股份	2020-12-31	0.916686
000606	青海明胶	2010-12-31	2.95053
000606	青海明胶	2011-12-31	2.39954
000606	青海明胶	2012-12-31	1.7511
000606	青海明胶	2013-12-31	2.26041
000606	青海明胶	2014-12-31	2.41709
000606	青海明胶	2015-12-31	8.85972
000606	神州易桥	2017-12-31	1.62922
000606	顺利办	2018-12-31	1.28021
000606	顺利办	2019-12-31	1.85103
000606	顺利办	2020-12-31	2.31188
000607	华智控股	2010-12-31	2.71032
000607	华智控股	2012-12-31	1.81033
000607	华智控股	2014-12-31	3.26218
000607	华媒控股	2015-12-31	3.5373
000607	华媒控股	2016-12-31	2.62129
000607	华媒控股	2017-12-31	1.62272
000607	华媒控股	2018-12-31	1.5352
000607	华媒控股	2019-12-31	1.74306
000607	华媒控股	2020-12-31	1.65806
000608	阳光股份	2010-12-31	1.38797
000608	阳光股份	2011-12-31	0.970445
000608	阳光股份	2012-12-31	1.1477
000608	阳光股份	2013-12-31	1.0462
000608	阳光股份	2014-12-31	0.949988
000608	阳光股份	2015-12-31	1.05056
000608	阳光股份	2016-12-31	1.30957
000608	阳光股份	2017-12-31	1.14277
000608	阳光股份	2018-12-31	0.991274
000608	阳光股份	2019-12-31	1.0316
000608	阳光股份	2020-12-31	0.784505
000609	绵世股份	2010-12-31	2.61616
000609	绵世股份	2011-12-31	1.64846
000609	绵世股份	2012-12-31	1.52878
000609	绵世股份	2013-12-31	1.50541
000609	绵世股份	2014-12-31	2.39619
000609	绵世股份	2015-12-31	2.49805
000609	绵石投资	2016-12-31	2.39926
000609	绵石投资	2017-12-31	1.84476
000609	中迪投资	2018-12-31	1.01827
000609	中迪投资	2019-12-31	1.02438
000609	中迪投资	2020-12-31	1.03328
000610	西安旅游	2010-12-31	2.8223
000610	西安旅游	2011-12-31	2.22597
000610	西安旅游	2012-12-31	2.27863
000610	西安旅游	2013-12-31	2.27033
000610	西安旅游	2014-12-31	3.83033
000610	西安旅游	2015-12-31	3.05979
000610	西安旅游	2016-12-31	2.92601
000610	西安旅游	2017-12-31	2.38473
000610	西安旅游	2018-12-31	1.74232
000610	西安旅游	2019-12-31	2.05398
000610	西安旅游	2020-12-31	1.80367
000611	时代科技	2010-12-31	2.47908
000611	时代科技	2011-12-31	2.14041
000611	四海股份	2012-12-31	2.14039
000611	四海股份	2013-12-31	2.06931
000611	内蒙发展	2014-12-31	3.32395
000611	天首发展	2017-12-31	1.90026
000611	天首发展	2018-12-31	1.709
000612	焦作万方	2010-12-31	3.12956
000612	焦作万方	2011-12-31	1.56251
000612	焦作万方	2012-12-31	1.44743
000612	焦作万方	2013-12-31	1.25603
000612	焦作万方	2014-12-31	1.646
000612	焦作万方	2015-12-31	1.40732
000612	焦作万方	2016-12-31	2.05561
000612	焦作万方	2017-12-31	1.72939
000612	焦作万方	2018-12-31	1.06648
000612	焦作万方	2019-12-31	1.11913
000612	焦作万方	2020-12-31	1.4959
000613	大东海A	2013-12-31	13.3474
000613	大东海A	2014-12-31	19.5732
000613	大东海A	2015-12-31	48.2704
000613	大东海A	2016-12-31	43.9263
000613	大东海A	2018-12-31	26.9264
000613	大东海A	2019-12-31	21.1725
000613	大东海A	2020-12-31	13.6791
000619	海螺型材	2010-12-31	1.41768
000619	海螺型材	2011-12-31	0.943124
000619	海螺型材	2012-12-31	1.22024
000619	海螺型材	2013-12-31	1.01706
000619	海螺型材	2014-12-31	1.23786
000619	海螺型材	2015-12-31	1.70264
000619	海螺型材	2016-12-31	1.43426
000619	海螺型材	2017-12-31	1.10242
000619	海螺型材	2018-12-31	0.796963
000619	海螺型材	2019-12-31	0.852453
000619	海螺型材	2020-12-31	0.849601
000622	岳阳恒立	2013-12-31	2.50239
000622	恒立实业	2014-12-31	4.78998
000622	恒立实业	2015-12-31	17.7288
000622	恒立实业	2017-12-31	5.53886
000622	恒立实业	2018-12-31	9.74121
000622	恒立实业	2019-12-31	6.73131
000622	恒立实业	2020-12-31	4.67782
000623	吉林敖东	2010-12-31	2.404
000623	吉林敖东	2011-12-31	1.45209
000623	吉林敖东	2012-12-31	1.41962
000623	吉林敖东	2013-12-31	1.37307
000623	吉林敖东	2014-12-31	2.18371
000623	吉林敖东	2015-12-31	1.45937
000623	吉林敖东	2016-12-31	1.40098
000623	吉林敖东	2017-12-31	1.24248
000623	吉林敖东	2018-12-31	0.825767
000623	吉林敖东	2019-12-31	0.87746
000623	吉林敖东	2020-12-31	0.8405
000625	长安汽车	2010-12-31	1.26832
000625	长安汽车	2011-12-31	1.04673
000625	长安汽车	2012-12-31	1.25045
000625	长安汽车	2013-12-31	1.60901
000625	长安汽车	2014-12-31	1.64194
000625	长安汽车	2015-12-31	1.43585
000625	长安汽车	2016-12-31	1.21636
000625	长安汽车	2017-12-31	1.0734
000625	长安汽车	2018-12-31	0.815302
000625	长安汽车	2019-12-31	0.989625
000625	长安汽车	2020-12-31	1.35975
000626	如意集团	2010-12-31	1.26553
000626	如意集团	2011-12-31	1.15816
000626	如意集团	2012-12-31	1.09261
000626	如意集团	2013-12-31	1.11216
000626	如意集团	2014-12-31	1.1479
000626	远大控股	2016-12-31	1.6335
000626	远大控股	2017-12-31	1.39471
000626	远大控股	2018-12-31	1.08951
000626	远大控股	2019-12-31	1.15209
000626	远大控股	2020-12-31	1.62705
000628	高新发展	2011-12-31	1.40541
000628	高新发展	2012-12-31	1.39776
000628	高新发展	2013-12-31	1.31707
000628	高新发展	2014-12-31	1.40783
000628	高新发展	2015-12-31	1.71839
000628	高新发展	2016-12-31	1.64399
000628	高新发展	2017-12-31	1.36872
000628	高新发展	2018-12-31	1.37727
000628	高新发展	2019-12-31	1.20205
000628	高新发展	2020-12-31	1.08233
000629	攀钢钒钛	2011-12-31	1.37379
000629	攀钢钒钛	2012-12-31	1.35733
000629	攀钢钒钛	2013-12-31	1.05082
000629	攀钢钒钛	2014-12-31	1.19795
000629	攀钢钒钛	2015-12-31	1.21571
000629	攀钢钒钛	2018-12-31	1.84553
000629	攀钢钒钛	2019-12-31	1.66105
000629	攀钢钒钛	2020-12-31	1.65968
000630	铜陵有色	2010-12-31	2.1531
000630	铜陵有色	2011-12-31	1.38603
000630	铜陵有色	2012-12-31	1.37079
000630	铜陵有色	2013-12-31	1.05756
000630	铜陵有色	2014-12-31	1.2207
000630	铜陵有色	2015-12-31	1.44376
000630	铜陵有色	2016-12-31	1.26727
000630	铜陵有色	2017-12-31	1.23112
000630	铜陵有色	2018-12-31	1.02424
000630	铜陵有色	2019-12-31	1.08564
000630	铜陵有色	2020-12-31	1.1225
000631	顺发恒业	2010-12-31	1.12788
000631	顺发恒业	2011-12-31	1.03745
000631	顺发恒业	2012-12-31	1.42938
000631	顺发恒业	2013-12-31	1.12448
000631	顺发恒业	2014-12-31	1.2549
000631	顺发恒业	2015-12-31	1.9046
000631	顺发恒业	2016-12-31	1.33763
000631	顺发恒业	2017-12-31	1.3193
000631	顺发恒业	2018-12-31	1.05912
000631	顺发恒业	2019-12-31	1.10732
000631	顺发恒业	2020-12-31	1.14092
000632	三木集团	2010-12-31	1.53403
000632	三木集团	2011-12-31	1.20166
000632	三木集团	2012-12-31	1.06333
000632	三木集团	2013-12-31	1.11186
000632	三木集团	2014-12-31	1.18599
000632	三木集团	2015-12-31	1.4728
000632	三木集团	2016-12-31	1.37609
000632	三木集团	2017-12-31	1.1956
000632	三木集团	2018-12-31	1.02843
000632	三木集团	2019-12-31	1.15211
000632	三木集团	2020-12-31	1.00168
000633	合金投资	2013-12-31	6.85785
000633	合金投资	2015-12-31	22.545
000633	合金投资	2017-12-31	4.73987
000633	合金投资	2018-12-31	2.53474
000633	合金投资	2019-12-31	2.26931
000633	合金投资	2020-12-31	8.71915
000635	英力特	2010-12-31	1.47992
000635	英力特	2011-12-31	1.3292
000635	英力特	2012-12-31	0.987639
000635	英力特	2013-12-31	1.02973
000635	英力特	2014-12-31	1.19366
000635	英力特	2015-12-31	1.5422
000635	英力特	2016-12-31	2.9266
000635	英力特	2017-12-31	1.41182
000635	英力特	2018-12-31	0.978109
000635	英力特	2019-12-31	0.906574
000635	英力特	2020-12-31	0.8907
000636	风华高科	2010-12-31	2.80302
000636	风华高科	2011-12-31	1.60085
000636	风华高科	2012-12-31	1.59419
000636	风华高科	2013-12-31	1.36987
000636	风华高科	2014-12-31	1.55358
000636	风华高科	2015-12-31	1.69099
000636	风华高科	2016-12-31	1.57638
000636	风华高科	2017-12-31	1.86829
000636	风华高科	2018-12-31	1.56741
000636	风华高科	2019-12-31	2.09847
000636	风华高科	2020-12-31	3.74601
000638	万方地产	2010-12-31	1.70189
000638	万方地产	2011-12-31	1.4083
000638	万方地产	2012-12-31	1.84059
000638	万方发展	2013-12-31	1.8317
000638	万方发展	2014-12-31	1.65735
000638	万方发展	2015-12-31	4.60215
000638	万方发展	2016-12-31	3.87593
000638	万方发展	2018-12-31	3.03458
000638	万方发展	2019-12-31	3.4671
000638	万方发展	2020-12-31	4.38155
000639	金德发展	2010-12-31	2.719
000639	西王食品	2011-12-31	1.87808
000639	西王食品	2012-12-31	1.56853
000639	西王食品	2013-12-31	1.71311
000639	西王食品	2014-12-31	1.98492
000639	西王食品	2015-12-31	3.87691
000639	西王食品	2016-12-31	1.8442
000639	西王食品	2017-12-31	1.63073
000639	西王食品	2018-12-31	0.99441
000639	西王食品	2019-12-31	1.09667
000639	西王食品	2020-12-31	1.41683
000650	仁和药业	2010-12-31	5.47868
000650	仁和药业	2011-12-31	4.048
000650	仁和药业	2012-12-31	2.73777
000650	仁和药业	2013-12-31	2.46852
000650	仁和药业	2014-12-31	3.11177
000650	仁和药业	2015-12-31	4.32211
000650	仁和药业	2016-12-31	2.42935
000650	仁和药业	2017-12-31	1.71471
000650	仁和药业	2018-12-31	1.5928
000650	仁和药业	2019-12-31	1.66442
000650	仁和药业	2020-12-31	1.39171
000651	格力电器	2010-12-31	1.55756
000651	格力电器	2011-12-31	1.35133
000651	格力电器	2012-12-31	1.45336
000651	格力电器	2013-12-31	1.4661
000651	格力电器	2014-12-31	1.42275
000651	格力电器	2015-12-31	1.52729
000651	格力电器	2016-12-31	1.50713
000651	格力电器	2017-12-31	1.90501
000651	格力电器	2018-12-31	1.48192
000651	格力电器	2019-12-31	1.9906
000651	格力电器	2020-12-31	1.90892
000652	泰达股份	2011-12-31	1.25223
000652	泰达股份	2012-12-31	1.14843
000652	泰达股份	2013-12-31	1.19034
000652	泰达股份	2014-12-31	1.30957
000652	泰达股份	2015-12-31	1.23015
000652	泰达股份	2016-12-31	1.11802
000652	泰达股份	2017-12-31	1.05063
000652	泰达股份	2018-12-31	0.979319
000652	泰达股份	2019-12-31	0.987533
000652	泰达股份	2020-12-31	1.04433
000655	金岭矿业	2010-12-31	4.36328
000655	金岭矿业	2011-12-31	2.47511
000655	金岭矿业	2012-12-31	1.95428
000655	金岭矿业	2013-12-31	1.28302
000655	金岭矿业	2014-12-31	1.5824
000655	金岭矿业	2015-12-31	1.75914
000655	金岭矿业	2016-12-31	2.00321
000655	金岭矿业	2017-12-31	1.8881
000655	金岭矿业	2019-12-31	1.24289
000655	金岭矿业	2020-12-31	1.57058
000656	金科股份	2011-12-31	1.04131
000656	金科股份	2012-12-31	1.05347
000656	金科股份	2013-12-31	0.99673
000656	金科股份	2014-12-31	1.06661
000656	金科股份	2015-12-31	1.06627
000656	金科股份	2016-12-31	1.03441
000656	金科股份	2017-12-31	1.02524
000656	金科股份	2018-12-31	0.979941
000656	金科股份	2019-12-31	0.96595
000656	金科股份	2020-12-31	0.907586
000657	中钨高新	2013-12-31	1.06959
000657	中钨高新	2014-12-31	1.19408
000657	中钨高新	2016-12-31	1.32939
000657	中钨高新	2017-12-31	1.22514
000657	中钨高新	2018-12-31	1.06289
000657	中钨高新	2019-12-31	1.25942
000657	中钨高新	2020-12-31	1.21539
000659	珠海中富	2010-12-31	1.32677
000659	珠海中富	2011-12-31	1.24903
000659	珠海中富	2012-12-31	1.14884
000659	珠海中富	2013-12-31	1.53839
000659	珠海中富	2016-12-31	4.23943
000659	珠海中富	2018-12-31	2.87866
000659	珠海中富	2019-12-31	2.19511
000659	珠海中富	2020-12-31	2.75096
000661	长春高新	2010-12-31	5.07612
000661	长春高新	2011-12-31	2.77318
000661	长春高新	2012-12-31	3.90361
000661	长春高新	2013-12-31	5.48232
000661	长春高新	2014-12-31	3.96695
000661	长春高新	2015-12-31	4.50633
000661	长春高新	2016-12-31	3.34867
000661	长春高新	2017-12-31	4.52509
000661	长春高新	2018-12-31	3.48902
000661	长春高新	2019-12-31	6.39154
000661	长春高新	2020-12-31	9.82359
000662	索芙特	2010-12-31	2.10651
000662	索芙特	2011-12-31	1.49594
000662	索芙特	2013-12-31	2.14558
000662	索芙特	2015-12-31	10.9937
000662	天夏智慧	2016-12-31	1.76389
000662	天夏智慧	2017-12-31	1.33374
000662	天夏智慧	2018-12-31	1.05281
000662	天夏智慧	2019-12-31	2.61409
000663	永安林业	2010-12-31	1.86723
000663	永安林业	2011-12-31	1.38347
000663	永安林业	2012-12-31	1.76225
000663	永安林业	2013-12-31	2.19902
000663	永安林业	2014-12-31	2.44915
[truncated: 24,370 more rows]
